# Supplementary material for: 50 years of amino acid hydrophobicity scales: revisiting the capacity for peptide classification
Source: Biol Res. 2016 Jul 4;49:31. doi: 10.1186/s40659-016-0092-5 (PMC4932767; doi:10.1186/s40659-016-0092-5)
Supplement: Supplementary file 1 — 10.1186/s40659-016-0092-5 Hydrophobicity scale values. Given is the index of the hydrophobicity scale (column 1), the year of publication (column 2), the authors (column 3), the name of the scale (column 4), the website for downloading the scale (column 5) and the hydrophobicity values for each amino acid (columns 6–25). [file 40659_2016_92_MOESM1_ESM.xlsx]

## Sheet: Tabelle2
Index	year	author	scale	website for download raw scale	Ala	Cys	Leu	Met	Glu	Gln	His	Lys	Val	Ile	Phe	Tyr	Trp	Thr	Gly	Ser	Asp	Asn	Pro	Arg
1	1992	Cid	CIDH920101	http://www.genome.jp/dbget-bin/www_bget?aaindex:CIDH920101	-0.45	0.79	1.29	1.37	-0.8	-0.99	1.07	-0.36	1.26	0.76	1.48	1.49	1.38	-0.7	-1	-0.98	-1.52	-0.2	-0.12	-0.24
2	1992	Cid	CIDH920105	http://www.genome.jp/dbget-bin/www_bget?aaindex:CIDH920105	0.02	0.77	1.14	1	-1.14	-1.1	0.26	-0.41	1.13	1.81	1.35	1.11	1.71	-0.77	-0.8	-0.97	-1.04	-0.77	-0.09	-0.42
3	1984	Eisenberg	ESID840101	http://www.genome.jp/dbget-bin/www_bget?aaindex:EISD840101	0.25	0.04	0.53	0.26	-0.62	-0.69	-0.4	-1.1	0.54	0.73	0.61	0.02	0.37	-0.18	0.16	-0.26	-0.72	-0.64	-0.07	-1.76
4	1978	Manavalan & Ponnuswamy	MANP780101	http://www.genome.jp/dbget-bin/www_bget?aaindex:MANP780101	12.97	14.63	14.9	14.39	11.89	11.76	12.16	11.36	15.71	15.67	14	13.42	13.93	11.69	12.43	11.23	10.85	11.42	11.37	11.72
5	1980	Ponnuswamy	PONP800101	http://www.genome.jp/dbget-bin/www_bget?aaindex:PONP800101	12.28	14.93	14.1	14.33	11.19	11.28	12.84	10.8	15.07	14.77	13.43	13.29	12.95	11.65	12.01	11.26	10.97	11	11.19	11.49
6	1980	Ponnuswamy	PONP800102	http://www.genome.jp/dbget-bin/www_bget?aaindex:PONP800102	7.62	10.93	9.37	9.83	6.38	6.67	7.85	5.72	10.38	9.99	8.99	8.53	8.41	7.08	7.31	6.93	6.18	6.17	6.64	6.81
7	1980	Ponnuswamy	PONP800103	http://www.genome.jp/dbget-bin/www_bget?aaindex:PONP800103	2.63	3.36	2.98	3.18	2.31	2.45	2.57	2.12	3.21	3.08	3.02	2.79	2.85	2.55	2.55	2.6	2.29	2.27	2.46	2.45
8	1980	Ponnuswamy	PONP800104	http://www.genome.jp/dbget-bin/www_bget?aaindex:PONP800104	13.65	14.49	14.01	13.4	12.55	11.3	11.59	11.96	12.88	14.63	14.08	12.64	12.06	13	15.36	11.26	10.98	12.24	11.51	11.28
9	1980	Ponnuswamy	PONP800105	http://www.genome.jp/dbget-bin/www_bget?aaindex:PONP800105	14.6	15.9	16.49	16.23	13.59	12.02	15.35	13.28	16.3	14.1	14.18	14.76	13.9	14.5	14.18	13.36	13.78	11.79	14.1	13.24
10	1980	Ponnuswamy	PONP800106	http://www.genome.jp/dbget-bin/www_bget?aaindex:PONP800106	10.67	14.15	13.07	15	11.71	11.71	12.07	9.93	13.86	12.95	13.27	11.52	11.41	10.53	10.95	11.18	10.21	10.85	10.62	11.05
11	1990	Prabhakaran	PRAM900101 reverse	http://www.genome.jp/dbget-bin/www_bget?aaindex:PRAM900101	6.7	8.4	11.7	14.2	-34.3	-17.2	-12.6	-36.8	10.9	13	15.5	-2.9	7.9	5	4.2	2.5	-38.5	-20.1	-0.8	-51.5
12	1983	Sweet & Eisenberg	SWER830101	http://www.genome.jp/dbget-bin/www_bget?aaindex:SWER830101	-0.4	0.17	1.22	1.02	-1.22	-0.91	-0.64	-0.67	0.91	1.25	1.92	1.67	0.5	-0.28	-0.67	-0.55	-1.31	-0.92	-0.49	-0.59
13	2001	Naderi-Manesh	NADH010101	http://www.genome.jp/dbget-bin/www_bget?aaindex:NADH010101	58	116	95	78	-131	-139	-73	-24	100	107	92	-11	59	-7	-11	-34	-97	-93	-79	-184
14	2001	Naderi-Manesh	NADH010102	http://www.genome.jp/dbget-bin/www_bget?aaindex:NADH010102	51	137	103	73	-115	-128	-55	-205	108	106	108	11	69	-3	-13	-26	-78	-84	-79	-144
15	2001	Naderi-Manesh	NADH010103	http://www.genome.jp/dbget-bin/www_bget?aaindex:NADH010103	41	169	103	77	-90	-104	-35	-148	116	104	128	36	102	10	-18	-31	-47	-74	-81	-109
16	2001	Naderi-Manesh	NADH010104	http://www.genome.jp/dbget-bin/www_bget?aaindex:NADH010104	32	182	104	82	-74	-95	-25	-124	113	106	132	44	118	20	-22	-34	-29	-73	-82	-95
17	2001	Naderi-Manesh	NADH010106	http://www.genome.jp/dbget-bin/www_bget?aaindex:NADH010106	5	224	82	83	-8	-67	-50	-38	117	83	117	27	130	79	-47	-41	45	-77	-103	-57
18	2001	Naderi-Manesh	NADH010107	http://www.genome.jp/dbget-bin/www_bget?aaindex:NADH010107	-2	329	36	62	117	-37	-70	115	114	28	120	-7	179	174	-66	-52	248	-97	-132	-41
19	1995	Wilce	WILM950101	http://www.genome.jp/dbget-bin/www_bget?aaindex:WILM950101	0.06	0.49	3.5	0.21	-0.1	0.31	-2.24	-1.62	1.59	3.48	4.8	1.89	2.29	0.65	0.21	-0.62	-0.2	0.25	0.71	-0.85
20	1995	Wilce	WILM950102	http://www.genome.jp/dbget-bin/www_bget?aaindex:WILM950102	2.62	0.73	6.57	-3.12	-0.45	-1.69	-0.74	-2.78	2.3	4.38	9.14	1.39	5.91	1.81	-1.15	-1.39	-2.84	-1.27	-0.12	1.26
21	1995	Wilce	WILM950103 reverse	http://www.genome.jp/dbget-bin/www_bget?aaindex:WILM950103	1.64	-9.3	-0.83	-4.26	-1.18	0.04	-7.17	2.36	-0.52	-3.02	1.36	-2.37	-2.61	-2.31	1.85	-1.59	-0.7	-0.83	-3.12	3.28
22	1995	Wilce	WILM950104	http://www.genome.jp/dbget-bin/www_bget?aaindex:WILM950104	-2.34	5.03	1.09	0.62	1.3	0.16	-3	1.56	2.06	7.26	2.57	-2.58	3.59	0.19	-1.06	1.93	-0.48	2.81	-0.15	1.6
23	1995	Kuhn	KUHL950101 reverse	http://www.genome.jp/dbget-bin/www_bget?aaindex:KUHL950101	-0.78	-0.55	-0.56	-0.66	-1.45	-1.19	-0.99	-1.1	-0.51	-0.47	-0.47	-1	-0.7	-1.05	-0.68	-1	-1.35	-1.2	-0.69	-1.58
24	1998	Juretic	JURD980101	http://www.genome.jp/dbget-bin/www_bget?aaindex:JURD980101	1.1	2.5	3.8	1.9	-3.2	-3.68	-3.2	-4.11	4.2	4.5	2.8	-1.3	-0.46	-0.7	-0.64	-0.5	-3.6	-3.5	-1.9	-5.1
25	1985	Kidera	KIDA850101 reverse	http://www.genome.jp/dbget-bin/www_bget?aaindex:KIDA850101	0.27	1.05	1.1	0.73	-1.17	-1.1	-0.28	-1.7	0.4	0.77	1.43	0.56	1.57	-0.63	0.16	-0.42	-0.81	-0.81	0.75	-1.87
26	1986	Engelman	ENGD860101 reverse	http://www.genome.jp/dbget-bin/www_bget?aaindex:ENGD860101	1.6	2	2.8	3.4	-8.2	-4.1	-3	-8.8	2.6	3.1	3.7	-0.7	1.9	1.2	1	0.6	-9.2	-4.8	-0.2	-12.3
27	1982	Kyte & Doolittle	KYTJ820101	http://www.genome.jp/dbget-bin/www_bget?aaindex:KYTJ820101	1.8	2.5	3.8	1.9	-3.5	-3.5	-3.2	-3.9	4.2	4.5	2.8	-1.3	-0.9	-0.7	-0.4	-0.8	-3.5	-3.5	-1.6	-4.5
28	1986	Engelman	ENGEL	http://split4.pmfst.hr/split/scales.html	1.6	2	2.8	3.4	-8.2	-4.1	-3	-8.8	2.6	3.1	3.7	-0.7	1.9	1.2	1	0.6	-9.2	-4.8	-0.2	-12.3
29	1975	Jones	JONES	http://split4.pmfst.hr/split/scales.html	-0.33	1.31	2.95	1.69	-0.83	-2.52	-0.33	1.61	2.19	5.42	4.71	4.21	6.98	-2.34	-2.27	-2.34	-0.86	-2.29	4.46	-0.38
30	1992	Cid	CIDBB	http://split4.pmfst.hr/split/scales.html	-0.08	0.76	1.24	1.27	-1.31	-0.4	0.43	-0.09	1.09	1.39	1.53	1.53	2.25	-0.59	-0.84	-0.93	-0.71	-0.7	-0.01	-0.09
31	1992	Cid	CIDA+	http://split4.pmfst.hr/split/scales.html	0.36	0.7	1.18	1.21	-0.83	-1.05	-0.16	-0.56	1.21	2.17	1.01	1.05	1.31	-1.2	-0.82	-0.6	-1.09	-0.9	-0.06	-0.52
32	1992	Cid	CIDAB	http://split4.pmfst.hr/split/scales.html	0.17	1.24	0.96	0.6	-1.19	-1.2	-0.25	-0.62	1.21	2.06	1.29	0.66	1.51	-0.62	-0.57	-0.83	-1.05	-0.9	-0.21	-0.7
33	1993	Ponnuswamy & Gromiha	PONG1	http://split4.pmfst.hr/split/scales.html	13.05	14.3	14.19	13.62	11.41	11.78	12.42	11.01	14.73	15.34	13.89	13.57	13.96	12.12	12.2	11.68	11.1	11.72	11.06	12.4
34	1993	Ponnuswamy & Gromiha	PONG2	http://split4.pmfst.hr/split/scales.html	14.65	16.43	14.06	14.09	11.35	13.43	15.21	12.15	14.4	15.22	13.96	14.19	17	13.27	14.47	15.1	12.12	14.31	13.63	13.8
35	1993	Ponnuswamy & Gromiha	PONG3	http://split4.pmfst.hr/split/scales.html	13.85	15.37	14.13	13.86	11.38	12.61	13.82	11.58	14.56	15.28	13.93	13.88	15.48	12.7	13.34	13.39	11.61	13.02	12.35	13.1
36	1985	Kidera	KIDER	http://split4.pmfst.hr/split/scales.html	0.27	1.05	1.1	0.73	-1.17	-1.1	-0.28	-1.7	0.4	0.77	1.43	0.56	1.57	-0.63	0.16	-0.42	-0.81	-0.81	0.75	-1.87
37	1979	Wolfenden & Cullis	WOLR790101	http://www.genome.jp/dbget-bin/www_bget?aaindex:WOLR790101	1.12	0.59	1.18	0.55	-0.92	-0.78	-0.93	-0.8	1.13	1.16	0.67	-0.23	-0.19	-0.02	1.2	-0.05	-0.83	-0.83	0.54	-2.55
38	1976	Chothia	CHOTA	http://split4.pmfst.hr/split/scales.html	1.15	1.35	1.7	1.85	1.9	1.8	1.95	2	1.55	1.75	2.1	2.3	2.55	1.4	0.75	1.15	1.5	1.6	1.45	2.25
39	1985	Rose	ROSEB	http://split4.pmfst.hr/split/scales.html	0.87	1.32	1.64	1.73	1.14	1.19	1.56	1.16	1.41	1.58	1.94	1.78	2.25	1.06	0.63	0.86	0.98	1.03	0.93	1.62
40	1985	Rose	ROSEA reverse	http://split4.pmfst.hr/split/scales.html	-1.18	-1.46	-1.93	-2.03	-1.86	-1.93	-2.02	-2.26	-1.65	-1.81	-2.23	-2.37	-2.66	-1.52	-0.88	-1.3	-1.59	-1.66	-1.47	-2.56
41	1989	Cohen & Kuntz	COHEN	http://split4.pmfst.hr/split/scales.html	0.1	0.14	0.26	0.33	0.12	0.1	0.22	0.23	0.21	0.25	0.3	0.23	0.35	0.16	0.07	0.09	0.07	0.03	0.29	0.12
42	1989	Jacobs & White	JACWH	http://split4.pmfst.hr/split/scales.html	0.18	0.27	0.41	0.44	-2.1	-1.22	-1.48	-2.53	0.32	0.37	0.5	-0.08	-0.01	-0.34	0.09	-0.4	-2.36	-1.3	-0.2	-5.4
43	1992	Cassari & Sippl	CASSI	http://split4.pmfst.hr/split/scales.html	0.2	1.9	0.5	0.5	-1.3	-1.1	0.4	-1.6	0.7	1.4	1	0.5	1.6	-0.4	-0.1	-0.7	-1.4	-0.5	-1	-0.7
44	1998	Juretic	MDK0	http://split4.pmfst.hr/split/scales.html	1.5	2.5	3.8	1.9	-3.2	-3.68	-3.2	-4.11	4.2	4.5	2.8	-1.3	-0.46	-0.7	-0.84	-0.5	-3.6	-3.5	-1.9	-5.1
45	1998	Juretic	MDK1	http://split4.pmfst.hr/split/scales.html	1.6	1.9	3.5	1.9	-3.8	-4.4	-2.9	-4.2	3.6	4.5	2.5	-1.3	-0.3	-0.3	-0.4	-0.8	-3.5	-3.5	-1.6	-5.4
46	1973	Bull & Breese	BULDG	http://split4.pmfst.hr/split/scales.html	0.61	0.36	-1.65	-0.66	0.51	0.97	0.69	0.46	-0.75	-1.45	-1.52	-1.43	-1.2	0.29	0.81	0.42	0.61	0.89	-0.17	0.69
47	1985	Guy	GUYH850101	http://www.genome.jp/dbget-bin/www_bget?aaindex:GUYH850101	0.1	-1.42	-1.18	-1.59	0.83	0.95	-0.5	1.4	-1.27	-1.13	-2.12	-0.21	-0.51	0.07	0.33	0.52	0.78	0.48	0.73	1.91
48	1985	Miyazawa & Jerningen	MIYS850101	http://www.genome.jp/dbget-bin/www_bget?aaindex:MIYS850101	5.33	7.93	8.47	8.95	3.65	3.87	5.1	2.95	7.63	8.83	9.03	5.89	7.66	4.49	4.48	4.09	3.59	3.71	3.87	4.18
49	1981	Wilson	Wilson	http://web.expasy.org/protscale/pscale/Hphob.Wilson.html	-0.3	6.3	6.6	2.5	0	-0.2	-1.3	-3.6	5.9	4.3	7.5	7.1	7.9	-2.2	1.2	-0.6	-1.4	-0.2	2.2	-1.1
50	1976	Chothia	CHOC760103	http://www.genome.jp/dbget-bin/www_bget?aaindex:CHOC760103	0.38	0.5	0.45	0.4	0.18	0.07	0.17	0.03	0.54	0.6	0.5	0.15	0.27	0.23	0.36	0.22	0.15	0.12	0.18	0.01
51	1984	Eisenberg	EISEN	http://split4.pmfst.hr/split/scales.html	0.62	0.29	1.06	0.64	-0.74	-0.85	-0.4	-1.5	1.08	1.38	1.19	0.26	0.81	-0.05	0.48	-0.18	-0.9	-0.78	0.12	-2.53
52	1979	Janin	JANJ790102	http://www.genome.jp/dbget-bin/www_bget?aaindex:JANJ790102	0.3	0.9	0.5	0.4	-0.7	-0.7	-0.1	-1.8	0.6	0.7	0.5	-0.4	0.3	-0.2	0.3	-0.1	-0.6	-0.5	-0.3	-1.4
53	1986	Rao & Argos	Rao & Argos	http://web.expasy.org/protscale/pscale/Hphob.Argos.html	1.36	1.27	1.47	1.42	0.25	0.33	0.68	0.09	1.37	1.44	1.57	0.83	1	1.08	1.09	0.97	0.11	0.33	0.54	0.15
54	1971	Tanford & Nozaki	NOZY710101 Tanford	http://www.genome.jp/dbget-bin/www_bget?aaindex:NOZY710101	0.62	0.29	1.53	0.64	-0.74	-0.85	-0.4	-1.5	1.8	1.38	1.19	0.26	0.81	-0.05	0.48	-0.18	-0.09	-0.78	0.12	-2.53
55	1985	Welling	Welling	http://web.expasy.org/protscale/pscale/Hphob.Welling.html	1.15	-1.2	0.75	-3.85	-0.71	-0.11	3.12	2.06	-0.13	-2.92	-1.41	0.13	-1.14	-0.45	-1.84	-0.26	0.65	-0.77	-0.53	0.58
56	1990	Parker	PARJ860101	http://www.genome.jp/dbget-bin/www_bget?aaindex:PARJ860101	2.1	1.4	-9.2	-4.2	7.8	6	2.1	5.7	-3.7	-8	-9.2	-1.9	-10	5.2	5.7	6.5	10	7	2.1	4.2
57	1985	Rose	ROSG850102	http://www.genome.jp/dbget-bin/www_bget?aaindex:ROSG850102	0.74	0.91	0.85	0.85	0.62	0.62	0.78	0.52	0.86	0.88	0.88	0.76	0.85	0.7	0.72	0.66	0.62	0.63	0.64	0.64
58	2001	Bishop	Bishop	http://www.sciencedirect.com/science/article/pii/S0022283601947151	-4.6	-5.1	-5.4	-5	-2.8	-4.2	-4.6	-4.3	-4.7	-5.1	-5.9	-5.8	-6.7	-4.7	-4.8	-4.7	-3.6	-4.4	-4.4	-4.5
59	1996	Wimley & White	Wimley reverse	http://blanco.biomol.uci.edu/hydrophobicity_scales.html	-0.5	0.02	1.25	0.67	-0.11	-0.77	-0.11	-2.8	0.46	1.12	1.71	0.71	2.09	-0.25	-1.15	-0.46	-0.43	-0.85	-0.14	-1.81
60	1996	Wimley & White	Wimley	http://www.nature.com/nsmb/journal/v3/n10/pdf/nsb1096-842.pdf	-0.17	0.24	0.56	0.23	-2.02	-0.58	-0.17	-0.99	-0.07	0.31	1.13	0.94	1.85	-0.14	-0.01	-0.13	-1.23	-0.42	-0.45	-0.81
61	1982	Argos	ARGP820101	http://www.genome.jp/dbget-bin/www_bget?aaindex:ARGP820101	0.61	1.07	1.53	1.18	0.47	0	0.61	1.15	1.32	2.22	2.02	1.88	2.65	0.05	0.07	0.05	0.46	0.06	1.95	0.6
62	1983	Fauchere & Pliska	FAUJ830101	http://www.genome.jp/dbget-bin/www_bget?aaindex:FAUJ830101	0.31	1.54	1.7	1.23	-0.64	-0.22	0.13	-0.99	1.22	1.8	1.79	0.96	2.25	0.26	0	-0.04	-0.77	-0.6	0.72	-1.01
63	1975	Jones	JOND750101	http://www.genome.jp/dbget-bin/www_bget?aaindex:JOND750102	0.87	1.52	2.17	1.67	0.67	0	0.87	1.64	1.87	3.15	2.87	2.67	3.77	0.07	0.1	0.07	0.66	0.09	2.77	0.85
64	1976	Levitt	LEVM760101 reverse	http://www.genome.jp/dbget-bin/www_bget?aaindex:LEVM760101	0.5	1	1.8	1.3	-2.5	-0.2	0.5	-3	1.5	1.8	2.5	2.3	3.4	0.4	0	-0.3	-2.5	-0.2	1.4	-3
65	1968	Zimmerman	ZIMJ680101	http://www.genome.jp/dbget-bin/www_bget?aaindex:ZIMJ680101	0.83	1.48	2.52	1.4	0.65	0	1.1	1.6	1.79	3.07	2.75	2.97	0.31	0.54	0.1	0.14	0.64	0.09	2.7	0.83
66	2001	Naderi-Manesh	NADH010105	http://www.genome.jp/dbget-bin/www_bget?aaindex:NADH010105	24	194	103	90	-57	-87	-31	-9	111	102	131	43	116	34	-28	-36	0	-76	-85	-79
67	1993	Ponnuswamy & Gromiha	PONP930101	http://www.genome.jp/dbget-bin/www_bget?aaindex:PONP930101	0.85	2.1	1.99	1.42	-0.79	-0.42	0.22	-1.19	2.53	3.14	1.69	1.37	1.76	-0.08	0	-0.52	-1.1	-0.48	-1.14	0.2
68	1990	Cowan & Whittacker	COWR900101	http://www.genome.jp/dbget-bin/www_bget?aaindex:COWR900101	0.42	0.84	1.8	1.18	-0.37	-0.96	-2.28	-2.03	1.34	1.81	1.74	0.51	1.46	-0.26	0	-0.64	-0.51	-1.03	0.86	-1.56
69	1991	Black & Mould	BLAS910101	http://www.genome.jp/dbget-bin/www_bget?aaindex:BLAS910101	0.616	0.68	0.943	0.738	0.043	0.251	0.165	0.283	0.825	0.943	1	0.88	0.878	0.45	0.501	0.359	0.028	0.236	0.711	0
70	1989	Fasman	FASG890101	http://www.genome.jp/dbget-bin/www_bget?aaindex:FASG890101	-0.21	-6.04	-4.68	-3.66	2.3	1.52	-1.23	3.88	-3.5	-4.81	-4.65	-1.01	-3.32	0.78	0	1.74	1.36	0.96	0.75	2.11
71	1983	Fauchere & Pliska	FAUCH	http://split4.pmfst.hr/split/values0.html	0.85	4.24	4.68	3.38	-1.76	-0.61	0.36	-2.72	3.36	4.95	4.92	2.64	6.19	0.72	0	-0.11	-2.12	-1.65	1.98	-2.78
72	1980	Ponnuswamy	PONNU	http://split4.pmfst.hr/split/values0.html	0.54	5.81	4.16	4.61	-1.63	-1.45	1.65	-2.41	6.08	5.49	2.82	2.54	1.87	-0.72	0	-1.49	-2.07	-2.01	-1.63	-1.03
73	1979	Janin	JANIN	http://split4.pmfst.hr/split/values0.html	-0.24	6.85	1.47	0.24	-3.67	-3.67	-2.44	-4.28	2.69	3.18	0.98	-0.73	-0.49	-2.69	0	-2.44	-3.42	-3.42	-2.93	-4.16
74	1985	Guy	GUYFE	http://split4.pmfst.hr/split/values0.html	1.06	5.36	4.9	5.08	-1.09	-0.97	2.72	-2.33	4.54	5.21	6.33	2.24	3.9	0.42	0	-0.27	-1.18	-0.21	-0.88	-1.3
75	1976	Chothia	CHOTH	http://split4.pmfst.hr/split/scales.html	0.29	2.06	1.33	0.59	-2.65	-4.28	-2.8	-4.87	2.65	3.54	2.06	-3.1	-1.33	-1.92	0	-2.06	-3.1	-3.54	-2.65	-5.16
76	1979	Heijne & Bloomberg	VHEG790101	http://www.genome.jp/dbget-bin/www_bget?aaindex:VHEG790101	0.82	-2.31	1.95	0.2	-4.84	-1.96	-2.77	-3.44	1.64	2.05	2.77	-1.24	1.64	-0.73	0	-1.24	-6.1	-2.37	-2.68	-9.24
77	1988	Roseman	ROSEM	http://split4.pmfst.hr/split/scales.html	0.67	1.48	3.02	1.67	-1.78	-2.12	-1.09	-2.46	2.18	3.02	3.02	-0.98	2.86	0.42	0	-0.1	-1.57	-2.27	1.75	-3.89
78	1976	Levitt	LEVIT	http://split4.pmfst.hr/split/values0.html	0.83	1.66	2.99	2.16	-4.15	-0.33	0.83	-4.98	2.49	2.99	4.15	3.82	5.65	0.66	0	-0.5	-4.15	-0.33	2.33	-4.98
79	1989	Fasman	GIBRA	http://split4.pmfst.hr/split/values0.html	0.21	6.04	4.68	3.66	-2.3	-1.52	1.23	-3.88	3.5	4.81	4.65	1.01	3.32	-0.78	0	-1.74	-1.36	-0.96	-0.75	-2.11
80	1985	Rose	ROSEF	http://split4.pmfst.hr/split/scales.html	0.5	4.77	3.27	3.27	-2.51	-2.51	1.51	-5.03	3.52	4.02	4.02	1.01	3.27	-0.5	0	-1.51	-2.51	-2.26	-2.01	-2.01
81	1983	Sweet & Eisenberg	Sweet & Eisenberg	http://web.expasy.org/protscale/pscale/Hphob.Sweet.html	0.63	4.77	4.9	5.08	-1.36	-1.69	2.26	-2.92	4.36	3.98	6.68	1.47	2.29	0.71	0	-0.52	-1.23	-0.41	-1.09	-4.31
82	1987	Cornette	NNEIG	http://split4.pmfst.hr/split/values0.html	0.32	5.48	2.34	1.6	-4.39	-2.7	-0.61	-4.75	3.78	4.55	2.06	0.98	2.15	-0.65	0	-1.96	-4.59	-2.89	-3.16	-1.04
83	1983	Sweet & Eisenberg	SWEET	http://split4.pmfst.hr/split/scales.html	-0.44	0.58	2.46	1.1	-0.34	-0.71	-0.01	-2.45	1.73	2.46	2.54	1.63	2.56	-0.41	0	-0.84	-0.31	-1.32	1.29	-2.42
84	1981	Wolfenden	WOLR810101 reverse	http://www.genome.jp/dbget-bin/www_bget?aaindex:WOLR810101	1.94	-1.24	2.28	-1.48	-10.2	-9.38	-10.27	-9.52	1.99	2.15	-0.76	-6.11	-5.88	-4.88	2.39	-5.06	-10.95	-9.68	0	-19.92
85	1990	Cowan & Whittacker	CowanWhittacker	http://web.expasy.org/protscale/pscale/Hphob.pH7.5.html	0.35	0.76	1.8	1.1	-1.95	-0.93	-0.65	-1.54	1.32	1.83	1.69	0.39	1.35	-0.27	0	-0.63	-2.15	-0.99	0.84	-1.5
86	1988	Roseman	ROSM880101	http://www.genome.jp/dbget-bin/www_bget?aaindex:ROSM880101	-0.67	-0.34	-3.02	-1.3	7.35	6.39	3.82	6.13	-2.18	-3.02	-3.24	0.98	-2.86	3.86	0	4.35	8.72	7.23	-1.75	12.1
87	1988	Roseman	ROSM880102	http://www.genome.jp/dbget-bin/www_bget?aaindex:ROSM880102	-0.67	-2	-3.02	-1.67	1.78	2.12	1.09	2.46	-2.18	-3.02	-3.24	0.98	-2.86	-0.42	0	0.1	1.57	2.27	-1.75	3.89
88	1988	Roseman	ROSM880103 reverse	http://www.genome.jp/dbget-bin/www_bget?aaindex:ROSM880103	-0.4	-0.5	-0.6	-0.3	-1.3	-0.7	-1	-0.4	-0.4	-0.4	-0.7	-1.2	-0.6	-0.4	0	-0.4	-0.8	-0.9	-0.9	-0.3
89	2005	Zviling	SET1	http://bioinformatics.oxfordjournals.org/content/21/11/2651.full	1.8	31.3	18.2	-5.3	-38.8	-28.4	-12.2	-25	8.7	2.2	-28.6	-9.4	-19.8	-8.8	7.7	-7.1	-66.8	-30.5	-28.6	-83.4
90	2005	Zviling	SET2	http://bioinformatics.oxfordjournals.org/content/21/11/2651.full	4.3	3.8	14.5	7	-49.4	-29.6	-19.2	-44.8	13.4	9.9	-35.3	-3.4	-4.2	-11.4	0.1	-0.3	-40.7	-52.5	-35.3	-64.5
91	2005	Zviling	SET3	http://bioinformatics.oxfordjournals.org/content/21/11/2651.full	7.2	-3.8	17.3	4.6	-35.2	-30.2	-23	-41.2	8.7	9.9	-47	-18.4	3.6	-2.5	-1.3	-3.5	-55.1	-29.1	-47	-74.4
92	1973	Bull & Breese	BULDG reverse	http://split4.pmfst.hr/split/scales.html	-0.61	-0.36	1.65	0.66	-0.51	-0.97	-0.69	-0.46	0.75	1.45	1.52	1.43	1.2	-0.29	-0.81	-0.42	-0.61	-0.89	0.17	-0.69
93	1985	Guy	GUYH850101 reverse	http://www.genome.jp/dbget-bin/www_bget?aaindex:GUYH850101	-0.1	1.42	1.18	1.59	-0.83	-0.95	0.5	-1.4	1.27	1.13	2.12	0.21	0.51	-0.07	-0.33	-0.52	-0.78	-0.48	-0.73	-1.91
94	1985	Welling	Welling reverse	http://web.expasy.org/protscale/pscale/Hphob.Welling.html	-1.15	1.2	-0.75	3.85	0.71	0.11	-3.12	-2.06	0.13	2.92	1.41	-0.13	1.14	0.45	1.84	0.26	-0.65	0.77	0.53	-0.58
95	2001	Bishop	Bishop reverse	http://www.sciencedirect.com/science/article/pii/S0022283601947151	4.6	5.1	5.4	5	2.8	4.2	4.6	4.3	4.7	5.1	5.9	5.8	6.7	4.7	4.8	4.7	3.6	4.4	4.4	4.5
96	1989	Fasman	FASG890101 reverse	http://www.genome.jp/dbget-bin/www_bget?aaindex:FASG890101	0.21	6.04	4.68	3.66	-2.3	-1.52	1.23	-3.88	3.5	4.81	4.65	1.01	3.32	-0.78	0	-1.74	-1.36	-0.96	-0.75	-2.11
97	1988	Roseman	ROSM880101 reverse	http://www.genome.jp/dbget-bin/www_bget?aaindex:ROSM880101	0.67	0.34	3.02	1.3	-7.35	-6.39	-3.82	-6.13	2.18	3.02	3.24	-0.98	2.86	-3.86	0	-4.35	-8.72	-7.23	1.75	-12.1
98	1988	Roseman	ROSM880102 reverse	http://www.genome.jp/dbget-bin/www_bget?aaindex:ROSM880102	0.67	2	3.02	1.67	-1.78	-2.12	-1.09	-2.46	2.18	3.02	3.24	-0.98	2.86	0.42	0	-0.1	-1.57	-2.27	1.75	-3.89
