# Supplementary material for: 50 years of amino acid hydrophobicity scales: revisiting the capacity for peptide classification
Source: Biol Res. 2016 Jul 4;49:31. doi: 10.1186/s40659-016-0092-5 (PMC4932767; doi:10.1186/s40659-016-0092-5)
Supplement: Supplementary file 2 — 10.1186/s40659-016-0092-5 Correlation of hydrophobicity scales. Given is the correlation matrix of the 98 hydrophobicity scales based on the hydrophobicity values of the 20 amino acids. The name of the scale (column 1 and line 1) as well as the index of the scales (column 2 and line 2) is given. [file 40659_2016_92_MOESM2_ESM.xlsx]

## Sheet: Table4_scalecorrelation
scalename		CIDH920101	CIDH920105	ESID840101	MANP780101	PONP800101	PONP800102	PONP800103	PONP800104	PONP800105	PONP800106	PRAM900101 reverse	SWER830101	NADH010101	NADH010102	NADH010103	NADH010104	NADH010106	NADH010107	WILM950101	WILM950102	WILM950103 reverse	WILM950104	KUHL950101 reverse	JURD980101	KIDA850101 reverse	ENGD860101 reverse	KYTJ820101	ENGEL	JONES	CIDBB	CIDA+	CIDAB	PONG1	PONG2	PONG3	KIDER	WOLR790101	CHOTA	ROSEB	ROSEA reverse	COHEN	JACWH	CASSI	MDK0	MDK1	Bull & Breese	GUYH850101	Miyazawa & Jerningen
	scaleid	1	2	3	4	5	6	7	8	9	10	11	12	13	14	15	16	17	18	19	20	21	22	23	24	25	26	27	28	29	30	31	32	33	34	35	36	37	38	39	40	41	42	43	44	45	46	47	48
CIDH920101	1
CIDH920105	2	0.920553
ESID840101	3	0.5782	0.710765
MANP780101	4	0.783173	0.878832	0.768613
PONP800101	5	0.8051	0.855549	0.72857	0.963008
PONP800102	6	0.775652	0.830874	0.73221	0.944651	0.990095
PONP800103	7	0.746405	0.806617	0.749104	0.913062	0.957119	0.985857
PONP800104	8	0.338726	0.456174	0.67567	0.662869	0.622018	0.622487	0.598821
PONP800105	9	0.622501	0.597683	0.587325	0.684359	0.77922	0.766877	0.737579	0.474395
PONP800106	10	0.699502	0.648392	0.558788	0.813411	0.870515	0.883066	0.882829	0.486287	0.663627
PRAM900101 reverse	11	0.55277	0.640806	0.935775	0.694512	0.694546	0.726546	0.773299	0.64265	0.574434	0.566606
SWER830101	12	0.852701	0.890436	0.717797	0.821469	0.797076	0.784785	0.791651	0.516714	0.563252	0.654753	0.686219
NADH010101	13	0.646466	0.782696	0.86141	0.846645	0.82642	0.832468	0.833072	0.721119	0.685684	0.631531	0.842879	0.75628
NADH010102	14	0.659494	0.772368	0.887221	0.863124	0.874668	0.901185	0.920666	0.687064	0.697493	0.715242	0.870279	0.761514	0.89838
NADH010103	15	0.705015	0.809662	0.840492	0.877997	0.893524	0.91894	0.931756	0.660262	0.699041	0.729884	0.815057	0.78192	0.904012	0.985987
NADH010104	16	0.715051	0.817118	0.808518	0.873439	0.892042	0.916577	0.925757	0.638948	0.696859	0.730341	0.777094	0.778428	0.894982	0.968152	0.99594
NADH010106	17	0.558831	0.663775	0.589004	0.747827	0.767659	0.798431	0.803311	0.516154	0.618711	0.647845	0.545515	0.618971	0.78764	0.807627	0.88143	0.914264
NADH010107	18	0.118533	0.216137	0.141931	0.290768	0.314372	0.346442	0.343769	0.190104	0.319405	0.26449	0.0663207	0.149568	0.405946	0.346364	0.459191	0.520878	0.810526
WILM950101	19	0.544849	0.684354	0.726693	0.674471	0.556473	0.562244	0.590187	0.524374	0.245194	0.429855	0.613963	0.795932	0.616535	0.692418	0.691864	0.682177	0.552661	0.18379
WILM950102	20	0.5778	0.680678	0.589642	0.600339	0.493001	0.493748	0.509465	0.430841	0.277684	0.293945	0.512104	0.690728	0.556271	0.635353	0.651575	0.647612	0.51902	0.173929	0.837628
WILM950103 reverse	21	-0.389404	-0.317698	-0.292209	-0.282091	-0.459896	-0.490572	-0.468955	-0.0873257	-0.451902	-0.469598	-0.358989	-0.145555	-0.289093	-0.391845	-0.412331	-0.431853	-0.408438	-0.269365	0.0521373	0.0887495
WILM950104	22	0.20989	0.374626	0.212846	0.450164	0.368861	0.398364	0.405146	0.276879	-0.082176	0.37556	0.186219	0.273256	0.380154	0.338657	0.379508	0.399893	0.478028	0.364278	0.434949	0.334255	-0.15368
KUHL950101 reverse	23	0.6241	0.747904	0.907157	0.778137	0.763504	0.77512	0.788079	0.689057	0.617417	0.601953	0.907776	0.706364	0.898427	0.83631	0.807178	0.778963	0.568369	0.12384	0.628822	0.533267	-0.308332	0.307115
JURD980101	24	0.589028	0.732658	0.894576	0.88729	0.85816	0.868996	0.879442	0.728808	0.685476	0.71974	0.861709	0.762529	0.92501	0.930847	0.899714	0.873319	0.718685	0.267308	0.707291	0.600777	-0.247968	0.415069	0.883738
KIDA850101 reverse	25	0.705706	0.803352	0.900381	0.730129	0.725133	0.752223	0.783604	0.562941	0.591651	0.568893	0.866346	0.745782	0.803001	0.874137	0.859423	0.842492	0.626459	0.181126	0.718881	0.63237	-0.413724	0.224425	0.881594	0.784438
ENGD860101 reverse	26	0.552859	0.640752	0.935612	0.694379	0.694444	0.726447	0.77325	0.642218	0.574337	0.566663	0.999999	0.686054	0.842649	0.870231	0.815007	0.777054	0.545436	0.0661633	0.613751	0.512134	-0.3591	0.18601	0.907514	0.861456	0.866251
KYTJ820101	27	0.571804	0.72229	0.87834	0.880962	0.851381	0.861202	0.869999	0.741094	0.687504	0.703777	0.849808	0.753486	0.91782	0.920115	0.885339	0.85602	0.694745	0.241379	0.693595	0.596536	-0.211516	0.387753	0.882527	0.996078	0.768394	0.849529
ENGEL	28	0.552859	0.640752	0.935612	0.694379	0.694444	0.726447	0.77325	0.642218	0.574337	0.566663	0.999999	0.686054	0.842649	0.870231	0.815007	0.777054	0.545436	0.0661633	0.613751	0.512134	-0.3591	0.18601	0.907514	0.861456	0.866251	1	0.849529
JONES	29	0.748245	0.865924	0.544211	0.621505	0.550551	0.529182	0.517408	0.22002	0.356482	0.34816	0.420084	0.733519	0.554807	0.492961	0.542254	0.560961	0.465396	0.184477	0.65846	0.626718	-0.182517	0.359429	0.588832	0.484512	0.705721	0.419789	0.470772	0.419789
CIDBB	30	0.920757	0.968533	0.611999	0.795976	0.778479	0.757321	0.744087	0.315458	0.531432	0.595417	0.565102	0.870141	0.693186	0.682114	0.738992	0.756077	0.630456	0.22726	0.644717	0.641309	-0.284993	0.290828	0.658143	0.607449	0.755224	0.56522	0.595194	0.56522	0.861199
CIDA+	31	0.855478	0.969328	0.740674	0.910244	0.870609	0.84815	0.826429	0.489194	0.599182	0.685698	0.656489	0.873936	0.794637	0.786	0.801314	0.7984	0.627175	0.16076	0.677263	0.622086	-0.287332	0.40598	0.756343	0.792348	0.788148	0.656326	0.785465	0.656326	0.831923	0.906731
CIDAB	32	0.832816	0.969921	0.77931	0.918488	0.887868	0.879783	0.862618	0.574537	0.598019	0.657733	0.714142	0.862172	0.86489	0.855624	0.885154	0.887855	0.748628	0.304803	0.725151	0.705881	-0.3285	0.48754	0.822387	0.832314	0.836162	0.713958	0.82387	0.713958	0.817712	0.904239	0.95837
PONG1	33	0.785321	0.890845	0.72807	0.96747	0.945185	0.933956	0.909123	0.62505	0.615742	0.752604	0.681201	0.834649	0.813122	0.879698	0.898266	0.894571	0.754181	0.2735	0.68265	0.66823	-0.286146	0.455726	0.721729	0.848633	0.718623	0.68119	0.843804	0.68119	0.602809	0.819572	0.90183	0.930029
PONG2	34	0.517569	0.582877	0.487848	0.507948	0.555548	0.59531	0.614473	0.297899	0.28412	0.367724	0.60374	0.387029	0.527601	0.628271	0.625521	0.611345	0.409324	0.00993426	0.2444	0.376097	-0.476176	0.31815	0.574473	0.458399	0.634101	0.604115	0.44625	0.604115	0.356324	0.563915	0.5447	0.626875	0.618218
PONG3	35	0.72349	0.818004	0.675334	0.818375	0.832886	0.849008	0.846074	0.512629	0.499191	0.621884	0.714602	0.677639	0.74434	0.837573	0.846227	0.836239	0.645472	0.156285	0.514065	0.579552	-0.425158	0.429452	0.720481	0.725246	0.752165	0.714806	0.715792	0.714806	0.531961	0.768094	0.802525	0.864226	0.898002	0.900992
KIDER	36	0.705706	0.803352	0.900381	0.730129	0.725133	0.752223	0.783604	0.562941	0.591651	0.568893	0.866346	0.745782	0.803001	0.874137	0.859423	0.842492	0.626459	0.181126	0.718881	0.63237	-0.413724	0.224425	0.881594	0.784438	1	0.866251	0.768394	0.866251	0.705721	0.755224	0.788148	0.836162	0.718623	0.634101	0.752165
WOLR790101	37	0.336663	0.499146	0.909463	0.650386	0.608005	0.61849	0.633054	0.748265	0.571338	0.443942	0.877065	0.537687	0.826283	0.769345	0.699096	0.654042	0.455582	0.0860224	0.565361	0.395365	-0.165576	0.148783	0.897728	0.863779	0.758145	0.876644	0.869319	0.876644	0.348903	0.371705	0.569871	0.614926	0.563919	0.345965	0.505362	0.758145
CHOTA	38	0.528098	0.43031	-0.170191	0.151527	0.107902	0.0646828	0.0383655	-0.333704	-0.0812748	0.120404	-0.247441	0.351045	-0.0989304	-0.103358	0.00446022	0.0596178	0.13106	0.117882	0.207355	0.310184	-0.00319992	0.132709	-0.192916	-0.192368	0.021772	-0.247079	-0.217786	-0.247079	0.546805	0.556452	0.332123	0.260961	0.200711	0.00918144	0.115621	0.021772	-0.482921
ROSEB	39	0.830848	0.786985	0.284401	0.57838	0.559715	0.535213	0.525892	0.0565332	0.311399	0.510356	0.23216	0.706795	0.364536	0.416981	0.505155	0.545332	0.511806	0.241676	0.512589	0.592297	-0.204093	0.281374	0.273699	0.297357	0.469052	0.232591	0.269881	0.232591	0.720109	0.8663	0.692785	0.667031	0.635394	0.377813	0.562251	0.469052	-0.055921	0.842748
ROSEA reverse	40	-0.514319	-0.415237	0.220265	-0.145891	-0.10515	-0.0640776	-0.0420542	0.328183	0.0669117	-0.12425	0.269099	-0.35542	0.0929329	0.122296	0.0108602	-0.0453275	-0.128588	-0.1178	-0.182283	-0.297006	-0.0594631	-0.144942	0.198437	0.194167	0.0204956	0.268692	0.214576	0.268692	-0.511382	-0.552715	-0.312727	-0.245495	-0.197648	-0.00808736	-0.113357	0.0204956	0.502654	-0.984517	-0.840436
COHEN	41	0.774294	0.782627	0.500608	0.539887	0.516064	0.492302	0.499664	0.143038	0.487421	0.447006	0.469519	0.699498	0.518697	0.416391	0.457046	0.47791	0.397122	0.126758	0.482761	0.4799	-0.258113	0.169882	0.568534	0.432503	0.626405	0.469601	0.413201	0.469601	0.853226	0.816034	0.719825	0.68223	0.48736	0.256092	0.41266	0.626405	0.306663	0.559221	0.741705	-0.551114
JACWH	42	0.456427	0.542507	0.937756	0.612381	0.601416	0.625703	0.659199	0.618371	0.503163	0.484581	0.9484	0.595253	0.799404	0.791339	0.737229	0.701344	0.495746	0.102013	0.584557	0.390045	-0.374332	0.119753	0.864406	0.794635	0.835814	0.948234	0.775753	0.948234	0.380342	0.467623	0.572845	0.619761	0.559199	0.467305	0.570887	0.835814	0.905767	-0.305083	0.107606	0.355034	0.390361
CASSI	43	0.785181	0.858778	0.730176	0.848103	0.874494	0.888615	0.878686	0.614042	0.576327	0.67957	0.734786	0.735334	0.79887	0.888507	0.914174	0.914683	0.75623	0.297019	0.579988	0.630689	-0.4902	0.40694	0.751025	0.753674	0.817373	0.734877	0.739926	0.734877	0.585446	0.80155	0.819216	0.902616	0.911149	0.815062	0.959447	0.817373	0.537232	0.159331	0.61437	-0.138693	0.481161	0.619598
MDK0	44	0.586152	0.731778	0.893248	0.884743	0.854367	0.865224	0.875769	0.723423	0.684395	0.713014	0.860406	0.758688	0.92594	0.930967	0.899129	0.872161	0.716759	0.266436	0.702501	0.603653	-0.24361	0.406698	0.880005	0.999443	0.782235	0.860155	0.996859	0.860155	0.483013	0.606079	0.793611	0.831427	0.847775	0.458128	0.724599	0.782235	0.863538	-0.192722	0.294184	0.195847	0.428641	0.793485	0.752013
MDK1	45	0.583167	0.737304	0.91499	0.863923	0.837793	0.845271	0.855055	0.738132	0.693267	0.668674	0.884257	0.755307	0.93446	0.934384	0.896373	0.867403	0.696505	0.240009	0.693856	0.600394	-0.250478	0.367187	0.898758	0.992827	0.80492	0.884019	0.99162	0.884019	0.493884	0.609292	0.789967	0.833463	0.832936	0.475799	0.726349	0.80492	0.886023	-0.215155	0.279373	0.219895	0.448402	0.815473	0.75747	0.993304
Bull & Breese	46	-0.788309	-0.870712	-0.707869	-0.747104	-0.676514	-0.652344	-0.655342	-0.376993	-0.493911	-0.510932	-0.598479	-0.922633	-0.673743	-0.672492	-0.691725	-0.695577	-0.562579	-0.16521	-0.844591	-0.725952	0.113701	-0.313649	-0.640724	-0.692215	-0.745055	-0.598321	-0.669601	-0.598321	-0.853118	-0.851124	-0.860055	-0.828689	-0.735546	-0.284107	-0.565087	-0.745055	-0.496407	-0.435841	-0.722736	0.420349	-0.782258	-0.545823	-0.619717	-0.687331	-0.690377
GUYH850101	47	-0.775807	-0.79193	-0.849108	-0.837527	-0.877324	-0.882993	-0.886882	-0.629761	-0.699843	-0.826269	-0.820062	-0.797895	-0.862105	-0.909993	-0.91627	-0.90996	-0.764251	-0.332927	-0.655689	-0.564137	0.470572	-0.300972	-0.827126	-0.863982	-0.833812	-0.820059	-0.84287	-0.820059	-0.513661	-0.723832	-0.771029	-0.821223	-0.81651	-0.497542	-0.729935	-0.833812	-0.689639	-0.0513763	-0.524418	0.0262602	-0.554442	-0.772309	-0.835872	-0.860265	-0.858941	0.692172
Miyazawa & Jerningen	48	0.824456	0.900846	0.780205	0.929498	0.921885	0.924999	0.930143	0.615478	0.666657	0.844086	0.742218	0.871456	0.849022	0.899947	0.91832	0.918929	0.785014	0.320661	0.729201	0.65997	-0.338149	0.441528	0.788403	0.868793	0.81707	0.742285	0.856225	0.742285	0.654674	0.848173	0.899973	0.917701	0.92617	0.542463	0.815347	0.81707	0.604512	0.223709	0.687402	-0.225753	0.644627	0.63101	0.87604	0.865734	0.855717	-0.796465	-0.921516
Wilson	49	0.783452	0.833763	0.728088	0.799295	0.759055	0.776391	0.789194	0.473598	0.491611	0.626106	0.64913	0.825462	0.677729	0.785078	0.815468	0.816015	0.668935	0.249953	0.808619	0.700219	-0.274684	0.353767	0.69885	0.697325	0.860348	0.648948	0.673944	0.648948	0.756411	0.820301	0.813793	0.843624	0.794962	0.538738	0.74052	0.860348	0.529207	0.297212	0.655794	-0.264463	0.574956	0.615857	0.795128	0.690632	0.671719	-0.825043	-0.745617	0.813491
CHOC760103	50	0.517631	0.676456	0.87451	0.860578	0.840272	0.850716	0.850963	0.792945	0.649733	0.718361	0.810082	0.660136	0.886302	0.916441	0.885916	0.861131	0.716016	0.305641	0.655509	0.559898	-0.270198	0.43761	0.865461	0.96529	0.761855	0.809779	0.963024	0.809779	0.423166	0.527466	0.733312	0.797608	0.819155	0.453394	0.706236	0.761855	0.851682	-0.262469	0.230285	0.277936	0.341833	0.753863	0.76229	0.963421	0.960137	-0.581449	-0.85996	0.841447
EISEN	51	0.578077	0.710874	0.999996	0.769034	0.728866	0.732506	0.749478	0.675617	0.587273	0.559416	0.935615	0.718174	0.861088	0.887247	0.84053	0.808589	0.58932	0.14226	0.727351	0.590058	-0.291767	0.213348	0.906886	0.894828	0.900082	0.935453	0.878592	0.935453	0.544429	0.612105	0.740881	0.779445	0.728466	0.487002	0.675078	0.900082	0.909202	-0.16958	0.28497	0.219686	0.501066	0.937341	0.730002	0.893485	0.915146	-0.708333	-0.849181	0.780635
JANJ790102	52	0.519914	0.628862	0.900102	0.763324	0.789646	0.822124	0.844061	0.687374	0.632642	0.679304	0.889891	0.583414	0.808136	0.94475	0.899055	0.868138	0.664402	0.215254	0.584995	0.506326	-0.468931	0.282526	0.844214	0.878582	0.858153	0.889889	0.865923	0.889889	0.35098	0.516643	0.658401	0.732054	0.759929	0.646333	0.781793	0.858153	0.81764	-0.294884	0.228328	0.332587	0.298968	0.839918	0.822228	0.876719	0.887044	-0.504361	-0.86536	0.795646
Rao & Argos	53	0.593206	0.69406	0.896146	0.801189	0.797992	0.819414	0.851237	0.750019	0.679218	0.663012	0.932643	0.752937	0.896988	0.934168	0.890975	0.857839	0.652881	0.162391	0.638167	0.610932	-0.247016	0.22985	0.871751	0.937578	0.809155	0.932626	0.936948	0.932626	0.396147	0.593202	0.721794	0.773396	0.804429	0.557572	0.756641	0.809155	0.841147	-0.210166	0.307448	0.206892	0.429519	0.826897	0.790415	0.938527	0.951529	-0.625185	-0.865979	0.84345
Tanford	54	0.542675	0.682658	0.971841	0.769199	0.731723	0.726992	0.735388	0.610065	0.634482	0.553744	0.868401	0.686733	0.843216	0.877546	0.835851	0.806607	0.619013	0.215197	0.719765	0.563174	-0.249844	0.189472	0.867563	0.8947	0.857513	0.868221	0.879196	0.868221	0.517054	0.588855	0.714509	0.75166	0.71466	0.405153	0.621444	0.857513	0.893442	-0.1915	0.258738	0.234927	0.454134	0.885343	0.671141	0.892884	0.909035	-0.7049	-0.831994	0.760996
Welling	55	-0.182985	-0.306311	-0.468598	-0.430958	-0.382179	-0.430987	-0.496506	-0.50589	-0.0790329	-0.49963	-0.48294	-0.387785	-0.385142	-0.469454	-0.43649	-0.424176	-0.369848	-0.123295	-0.478822	-0.12259	0.146091	-0.522932	-0.41613	-0.474031	-0.444089	-0.482805	-0.454817	-0.482805	-0.243067	-0.243885	-0.378413	-0.383365	-0.396002	-0.215727	-0.339928	-0.444089	-0.419566	0.100289	-0.155442	-0.117399	-0.222369	-0.455013	-0.380854	-0.462091	-0.463344	0.35096	0.431534	-0.504067
PARJ860101	56	-0.870707	-0.948056	-0.740352	-0.841298	-0.772639	-0.753376	-0.755207	-0.456765	-0.529585	-0.619571	-0.679334	-0.892536	-0.748415	-0.753678	-0.772798	-0.772698	-0.59798	-0.130762	-0.788722	-0.793542	0.164279	-0.364681	-0.748278	-0.742115	-0.80865	-0.679464	-0.729048	-0.679464	-0.834182	-0.929981	-0.917068	-0.91266	-0.84563	-0.520138	-0.758172	-0.80865	-0.522573	-0.429101	-0.794112	0.426519	-0.808954	-0.562795	-0.788028	-0.740174	-0.743306	0.909355	0.774019	-0.902069
ROSG850102	57	0.796122	0.857541	0.806188	0.903148	0.937777	0.948719	0.946799	0.638516	0.717528	0.806714	0.787476	0.789429	0.832771	0.947785	0.957637	0.952648	0.789825	0.31169	0.641204	0.638963	-0.474314	0.347723	0.799189	0.854255	0.848881	0.787569	0.840975	0.787569	0.563385	0.78957	0.838566	0.896428	0.927579	0.679094	0.892573	0.848881	0.625867	0.0999398	0.600758	-0.083826	0.530275	0.672947	0.952397	0.851165	0.850604	-0.686273	-0.928878	0.949798
Bishop	58	-0.72681	-0.778475	-0.580028	-0.57273	-0.554603	-0.570841	-0.605868	-0.349211	-0.323908	-0.331622	-0.647913	-0.760797	-0.635251	-0.641393	-0.673306	-0.674588	-0.500497	-0.0887216	-0.605159	-0.656454	0.160767	-0.216356	-0.632665	-0.50734	-0.741939	-0.648195	-0.493901	-0.648195	-0.659024	-0.832312	-0.681295	-0.74976	-0.666634	-0.734564	-0.779409	-0.741939	-0.377812	-0.34465	-0.682371	0.369448	-0.61394	-0.520075	-0.769176	-0.503554	-0.530761	0.698297	0.591925	-0.681445
WimleyOCT	59	0.692966	0.754893	0.793601	0.682229	0.655461	0.66607	0.696299	0.336268	0.461996	0.574228	0.696052	0.729014	0.611884	0.787457	0.78711	0.785878	0.631902	0.240263	0.782637	0.701434	-0.387186	0.263559	0.613894	0.671141	0.845476	0.69627	0.631468	0.69627	0.664028	0.732066	0.733992	0.74474	0.702381	0.463009	0.647209	0.845476	0.497229	0.301438	0.658738	-0.23001	0.61493	0.662964	0.724755	0.668807	0.672666	-0.807015	-0.789699	0.796151
WimleyPOP	60	0.731433	0.78531	0.684667	0.609849	0.597547	0.616451	0.655268	0.393005	0.361322	0.387603	0.740361	0.773459	0.677645	0.719089	0.735943	0.730229	0.528259	0.0842941	0.648537	0.663672	-0.229088	0.192929	0.693266	0.575683	0.815694	0.740661	0.55793	0.740661	0.638634	0.825352	0.69931	0.767216	0.695939	0.75541	0.807359	0.815694	0.469893	0.272588	0.650229	-0.277675	0.59865	0.634477	0.807817	0.572181	0.600634	-0.711626	-0.674738	0.722667
ARGP820101	61	0.749044	0.866666	0.545009	0.622967	0.552147	0.530813	0.519108	0.221	0.357997	0.350025	0.421166	0.734769	0.555616	0.494105	0.543241	0.561852	0.465964	0.184049	0.65909	0.626996	-0.182605	0.359646	0.589819	0.48601	0.706229	0.420871	0.472339	0.420871	0.999996	0.861779	0.832912	0.81852	0.604155	0.356536	0.532824	0.706229	0.349889	0.546264	0.720387	-0.511024	0.853681	0.380942	0.586148	0.48449	0.495274	-0.853883	-0.514704	0.655982
FAUJ830101	62	0.790696	0.893383	0.874985	0.84315	0.821955	0.840959	0.863486	0.539498	0.599622	0.664255	0.85327	0.833208	0.836577	0.891429	0.898589	0.893942	0.725225	0.261713	0.774549	0.708946	-0.426764	0.384217	0.863377	0.832568	0.946076	0.853292	0.810632	0.853292	0.761517	0.855738	0.871864	0.92169	0.842826	0.647489	0.828091	0.946076	0.688278	0.183657	0.625883	-0.154088	0.713241	0.780033	0.875281	0.829332	0.835861	-0.830124	-0.862982	0.904459
JOND750101	63	0.748178	0.865883	0.544053	0.621436	0.550498	0.529106	0.517301	0.219959	0.356535	0.348055	0.419851	0.733362	0.554737	0.492824	0.542157	0.560874	0.46535	0.18458	0.658267	0.626675	-0.182288	0.359195	0.588807	0.484368	0.705619	0.419555	0.470662	0.419555	1	0.86119	0.831838	0.817661	0.602717	0.356231	0.531858	0.705619	0.348822	0.546802	0.720063	-0.511401	0.853183	0.380106	0.585366	0.482873	0.493744	-0.85292	-0.513557	0.654573
LEVM760101 reverse	64	0.739721	0.782219	0.85855	0.682649	0.673555	0.68947	0.721265	0.436504	0.46284	0.504777	0.880695	0.76414	0.705513	0.797039	0.77453	0.751294	0.499105	0.000922654	0.7019	0.629114	-0.398469	0.154937	0.807303	0.698637	0.914523	0.880839	0.678802	0.880839	0.644077	0.770624	0.740144	0.781495	0.709034	0.679011	0.772015	0.914523	0.659974	0.12698	0.52308	-0.0777239	0.621159	0.831868	0.79489	0.696773	0.721428	-0.732661	-0.778109	0.747407
ZIMJ680101	65	0.635832	0.687831	0.465485	0.556702	0.554117	0.517038	0.475683	0.329376	0.473942	0.394629	0.361269	0.740585	0.481727	0.415525	0.429011	0.428488	0.307682	0.0172731	0.586947	0.478765	-0.160747	0.171364	0.532583	0.522975	0.513526	0.360552	0.53464	0.360552	0.745075	0.622226	0.700105	0.652888	0.512772	0.0280851	0.299024	0.513526	0.411145	0.276903	0.426112	-0.258312	0.639611	0.344401	0.381721	0.521595	0.523444	-0.758019	-0.497324	0.546727
NADH010105	66	0.690778	0.800183	0.710873	0.841791	0.853232	0.869368	0.865682	0.612415	0.687105	0.687849	0.670725	0.754707	0.912207	0.875748	0.935673	0.956881	0.95758	0.666231	0.616843	0.584154	-0.382358	0.45136	0.734937	0.82147	0.74397	0.670576	0.804237	0.670576	0.584969	0.753661	0.769947	0.868596	0.839086	0.498669	0.742425	0.74397	0.593391	0.124709	0.552769	-0.130795	0.519006	0.613486	0.838306	0.819991	0.810293	-0.678659	-0.854522	0.876164
PONP930101	67	0.785321	0.890845	0.72807	0.96747	0.945185	0.933956	0.909123	0.62505	0.615742	0.752604	0.681201	0.834649	0.813122	0.879698	0.898266	0.894571	0.754181	0.2735	0.68265	0.66823	-0.286146	0.455726	0.721729	0.848633	0.718623	0.68119	0.843804	0.68119	0.602809	0.819572	0.90183	0.930029	1	0.618218	0.898002	0.718623	0.563919	0.200711	0.635394	-0.197648	0.48736	0.559199	0.911149	0.847775	0.832936	-0.735546	-0.81651	0.92617
COWR900101	68	0.562266	0.733559	0.86318	0.786726	0.70439	0.730024	0.769534	0.602073	0.522258	0.583824	0.775326	0.759862	0.77488	0.847512	0.825016	0.806983	0.668812	0.268567	0.859639	0.662735	-0.161402	0.395897	0.787022	0.85502	0.86814	0.775043	0.844984	0.775043	0.677364	0.659019	0.781498	0.802523	0.741311	0.365574	0.614073	0.86814	0.769388	-0.000781633	0.402702	0.0338731	0.54422	0.748779	0.670114	0.853181	0.852514	-0.803731	-0.743643	0.814001
BLAS910101	69	0.735475	0.852079	0.884161	0.801881	0.743744	0.750916	0.773217	0.604677	0.547924	0.539978	0.864092	0.887417	0.854969	0.82396	0.812194	0.792118	0.591103	0.116653	0.810115	0.683609	-0.192058	0.287626	0.893978	0.841299	0.900518	0.863827	0.835676	0.863827	0.760554	0.805429	0.853966	0.880969	0.779064	0.508434	0.714966	0.900518	0.787827	0.0891627	0.488187	-0.0738988	0.683121	0.818872	0.750188	0.83966	0.85347	-0.860434	-0.780602	0.81899
FASG890101	70	-0.790211	-0.859594	-0.795875	-0.904476	-0.931858	-0.943703	-0.936382	-0.641747	-0.686111	-0.82253	-0.7611	-0.783698	-0.83824	-0.928712	-0.945104	-0.943904	-0.798135	-0.342911	-0.686559	-0.625081	0.493819	-0.427136	-0.82086	-0.856647	-0.861165	-0.761108	-0.843631	-0.761108	-0.600473	-0.794461	-0.842275	-0.903193	-0.906667	-0.635058	-0.856579	-0.861165	-0.639537	-0.099223	-0.586759	0.0861101	-0.538531	-0.677028	-0.924452	-0.852286	-0.845863	0.702064	0.933779	-0.956242
FAUPL	71	0.79078	0.893379	0.874973	0.843218	0.82207	0.841053	0.863514	0.539574	0.599972	0.664206	0.853291	0.833119	0.836748	0.891476	0.89867	0.894043	0.725443	0.262007	0.774364	0.708938	-0.427049	0.384307	0.86344	0.832648	0.946009	0.853313	0.81069	0.853313	0.761445	0.855678	0.871784	0.921728	0.842855	0.647558	0.828146	0.946009	0.688334	0.183512	0.62577	-0.153967	0.713226	0.780054	0.875351	0.829405	0.835942	-0.830077	-0.863011	0.904383
PONNU	72	0.804918	0.855484	0.728475	0.963041	0.999999	0.990138	0.957167	0.622098	0.779153	0.870521	0.694488	0.796827	0.826329	0.874715	0.893534	0.892038	0.767584	0.314223	0.556426	0.493152	-0.459965	0.369095	0.763482	0.858191	0.725162	0.694386	0.851434	0.694386	0.550466	0.77836	0.87063	0.887878	0.945264	0.555878	0.833115	0.725162	0.607983	0.107719	0.559611	-0.104992	0.51583	0.60126	0.874609	0.854405	0.837806	-0.676317	-0.877156	0.921906
JANIN	73	0.588002	0.708043	0.738339	0.868669	0.89985	0.92673	0.910566	0.752598	0.67075	0.744567	0.722934	0.646036	0.857951	0.892435	0.904639	0.897712	0.797325	0.4139	0.543686	0.467996	-0.458239	0.465761	0.809371	0.869305	0.748018	0.722575	0.867467	0.722575	0.44134	0.598446	0.738252	0.827305	0.853245	0.610884	0.8132	0.748018	0.718765	-0.175046	0.297032	0.178707	0.292855	0.669617	0.860484	0.866006	0.849174	-0.51229	-0.812133	0.818511
GUY-M	74	0.850924	0.884581	0.794448	0.904464	0.931801	0.933852	0.929294	0.603342	0.69046	0.845385	0.764754	0.843675	0.845981	0.915076	0.935051	0.934855	0.786206	0.319831	0.680185	0.645471	-0.452375	0.38519	0.797344	0.852838	0.829795	0.764831	0.835252	0.764831	0.604125	0.826212	0.860802	0.901565	0.912023	0.594409	0.836698	0.829795	0.600669	0.189963	0.66157	-0.176797	0.600325	0.668486	0.912793	0.849593	0.842281	-0.744989	-0.967432	0.975116
CHOTH	75	0.517554	0.676324	0.874515	0.860465	0.840169	0.850611	0.850868	0.792874	0.649804	0.718437	0.81008	0.65999	0.886045	0.916321	0.885685	0.860867	0.71558	0.305058	0.655422	0.5598	-0.270392	0.437689	0.865416	0.965289	0.761853	0.809778	0.962997	0.809778	0.423136	0.527206	0.733299	0.797444	0.818981	0.45333	0.706104	0.761853	0.851691	-0.262635	0.230129	0.278114	0.341919	0.753802	0.762093	0.963408	0.960134	-0.581503	-0.859841	0.841375
VHEBL	76	0.538159	0.641845	0.923747	0.688499	0.608166	0.602902	0.626321	0.619405	0.414718	0.45695	0.909308	0.688515	0.827284	0.766799	0.723993	0.690221	0.475044	0.0441032	0.69052	0.5909	-0.111288	0.205991	0.857596	0.813301	0.774503	0.909346	0.797166	0.909346	0.454484	0.580215	0.650716	0.693213	0.657016	0.469296	0.625764	0.774503	0.843825	-0.114242	0.285766	0.138635	0.47867	0.903555	0.644181	0.813157	0.831662	-0.648804	-0.766535	0.699204
ROSEM	77	0.599576	0.753521	0.929815	0.756932	0.716141	0.737365	0.772889	0.580535	0.609752	0.572658	0.891742	0.706392	0.861424	0.87062	0.842169	0.822695	0.6562	0.246023	0.741117	0.661968	-0.319703	0.367764	0.917365	0.889684	0.91412	0.89164	0.873575	0.89164	0.657492	0.667571	0.762645	0.823964	0.713477	0.506356	0.677679	0.91412	0.838661	-0.0820358	0.374049	0.107713	0.64237	0.837373	0.725364	0.887591	0.905858	-0.745821	-0.825213	0.819245
LEVIT	78	0.739756	0.782276	0.858434	0.682578	0.673423	0.689325	0.721108	0.436282	0.46265	0.504671	0.880507	0.764044	0.705322	0.796833	0.774333	0.751104	0.498891	0.000746539	0.701892	0.629033	-0.39844	0.154987	0.807235	0.698428	0.914555	0.880651	0.678593	0.880651	0.644345	0.770726	0.740213	0.781489	0.708915	0.678999	0.771942	0.914555	0.659834	0.12723	0.523195	-0.0779513	0.621335	0.831731	0.794784	0.696563	0.721218	-0.732707	-0.777914	0.747325
GIBRA	79	0.790211	0.859594	0.795875	0.904476	0.931858	0.943703	0.936382	0.641747	0.686111	0.82253	0.7611	0.783698	0.83824	0.928712	0.945104	0.943904	0.798135	0.342911	0.686559	0.625081	-0.493819	0.427136	0.82086	0.856647	0.861165	0.761108	0.843631	0.761108	0.600473	0.794461	0.842275	0.903193	0.906667	0.635058	0.856579	0.861165	0.639537	0.099223	0.586759	-0.0861101	0.538531	0.677028	0.924452	0.852286	0.845863	-0.702064	-0.933779	0.956242
ROSEF	80	0.796261	0.857562	0.806207	0.903132	0.937752	0.948651	0.946723	0.638269	0.717566	0.806739	0.787406	0.789516	0.832524	0.94773	0.957574	0.952592	0.789744	0.311567	0.641341	0.638966	-0.474338	0.347394	0.798958	0.854096	0.848889	0.7875	0.840789	0.7875	0.563415	0.789682	0.838545	0.896321	0.927561	0.678894	0.892451	0.848889	0.625678	0.100288	0.601045	-0.0841276	0.530415	0.67292	0.952304	0.850999	0.85045	-0.686484	-0.928885	0.949805
GUYFE	81	0.778338	0.79373	0.852148	0.842738	0.878188	0.882196	0.884095	0.634593	0.710806	0.822476	0.819642	0.802461	0.86477	0.91241	0.91751	0.910773	0.762458	0.327089	0.670585	0.583661	-0.459721	0.297858	0.829253	0.871474	0.836896	0.819647	0.850601	0.819647	0.515824	0.725394	0.773229	0.821989	0.819719	0.490908	0.728019	0.836896	0.696397	0.0496634	0.525615	-0.0278588	0.554765	0.771987	0.831437	0.867693	0.865565	-0.705494	-0.998257	0.92445
NNEIG	82	0.732176	0.826885	0.725613	0.918031	0.938915	0.95357	0.944153	0.679382	0.658288	0.749369	0.747653	0.769516	0.827283	0.908844	0.921362	0.913765	0.76787	0.285981	0.598829	0.607256	-0.393639	0.431907	0.774729	0.848782	0.751615	0.747627	0.847472	0.747627	0.514591	0.751735	0.822396	0.896426	0.959569	0.723357	0.934776	0.751615	0.60896	0.0405815	0.523442	-0.0485199	0.424499	0.606372	0.947464	0.845935	0.838547	-0.622541	-0.819553	0.892937
Abraham & Leo	83	0.718041	0.817919	0.88084	0.765343	0.728955	0.725149	0.735041	0.468654	0.558503	0.582887	0.760899	0.792194	0.70276	0.803338	0.795103	0.786587	0.602292	0.182228	0.826097	0.680713	-0.343732	0.249918	0.778747	0.760498	0.912009	0.760808	0.73346	0.760808	0.764454	0.773839	0.808606	0.822789	0.735959	0.430215	0.647419	0.912009	0.673559	0.189411	0.570707	-0.129613	0.685218	0.750093	0.722443	0.754394	0.765403	-0.869453	-0.806556	0.814445
WOLR810101 reverse	84	0.344707	0.499357	0.903783	0.639649	0.596088	0.608156	0.624763	0.736332	0.56302	0.436831	0.880982	0.535187	0.810741	0.753028	0.67966	0.632805	0.424618	0.0464276	0.56032	0.396175	-0.172157	0.145634	0.903227	0.852485	0.762136	0.880548	0.858937	0.880548	0.364631	0.371408	0.569738	0.611528	0.550027	0.350539	0.500286	0.762136	0.997309	-0.476242	-0.0584156	0.497776	0.328415	0.905483	0.529036	0.852246	0.87534	-0.496281	-0.675333	0.592466
Cowan & Whittacker	85	0.7567	0.861689	0.888353	0.841545	0.802096	0.811806	0.833961	0.616417	0.599281	0.634152	0.893984	0.844467	0.846038	0.865181	0.838673	0.812555	0.57941	0.0529308	0.768274	0.695419	-0.267165	0.329692	0.927156	0.876355	0.911065	0.893904	0.874147	0.893904	0.708692	0.79853	0.8624	0.894297	0.825506	0.60441	0.794504	0.911065	0.785727	0.043898	0.49716	-0.0355226	0.678225	0.797105	0.809532	0.874233	0.888462	-0.803002	-0.823711	0.872547
ROSM880101	86	-0.662108	-0.782018	-0.947153	-0.767655	-0.7271	-0.733146	-0.749981	-0.646239	-0.620036	-0.544383	-0.917347	-0.74255	-0.86606	-0.830413	-0.797723	-0.77029	-0.545085	-0.0929396	-0.682838	-0.594678	0.290583	-0.204073	-0.961535	-0.851287	-0.93297	-0.917129	-0.844878	-0.917129	-0.678462	-0.705443	-0.793198	-0.828043	-0.71076	-0.537008	-0.693361	-0.93297	-0.886629	0.0827059	-0.349306	-0.114103	-0.655516	-0.892127	-0.738886	-0.85008	-0.874979	0.730482	0.803201	-0.780581
ROSM880102	87	-0.604192	-0.755438	-0.924811	-0.762538	-0.72818	-0.753594	-0.78942	-0.593608	-0.615151	-0.589328	-0.891552	-0.707344	-0.870105	-0.880964	-0.857065	-0.839356	-0.680042	-0.273798	-0.739717	-0.663055	0.3417	-0.38461	-0.922192	-0.893934	-0.919659	-0.891428	-0.877937	-0.891428	-0.654564	-0.669065	-0.762034	-0.831229	-0.720755	-0.518801	-0.688698	-0.919659	-0.836093	0.0860233	-0.375292	-0.111009	-0.632755	-0.836995	-0.741974	-0.891733	-0.907449	0.736136	0.83709	-0.82756
ROSM880103 reverse	88	-0.102098	0.0676526	0.142263	0.227784	0.202082	0.22778	0.266684	0.400221	0.169545	0.1215	0.284169	0.0784611	0.369292	0.242897	0.214387	0.193801	0.180213	0.0610067	-0.00808529	0.0208983	0.271707	0.24013	0.338973	0.341094	0.0530821	0.284293	0.374562	0.284293	-0.124894	0.0330038	0.095389	0.174437	0.238321	0.284551	0.290747	0.0530821	0.338007	-0.419098	-0.160021	0.294922	-0.0408942	0.11664	0.182898	0.337569	0.356401	0.0645016	-0.0861032	0.211128
SET1	89	0.412208	0.449156	0.735511	0.629715	0.657153	0.668051	0.649284	0.686836	0.617069	0.503503	0.804193	0.445813	0.774662	0.695038	0.658188	0.630122	0.475768	0.121105	0.286493	0.225883	-0.455826	0.137234	0.769749	0.738482	0.611425	0.804007	0.728914	0.804007	0.172165	0.347084	0.489363	0.546501	0.572347	0.526493	0.611136	0.611425	0.805986	-0.405726	-0.00961879	0.410795	0.206516	0.820568	0.61712	0.736739	0.742828	-0.323002	-0.648023	0.53248
SET2	90	0.442709	0.563546	0.801845	0.711365	0.731806	0.738106	0.740461	0.576002	0.699527	0.523233	0.836477	0.555271	0.796149	0.795394	0.74898	0.719833	0.54578	0.139669	0.367108	0.285395	-0.373007	0.0806029	0.753914	0.803742	0.677517	0.836525	0.795265	0.836525	0.275786	0.488964	0.626474	0.637154	0.692745	0.577167	0.705436	0.677517	0.798277	-0.309003	0.143929	0.305747	0.304871	0.798298	0.664726	0.8037	0.81981	-0.481527	-0.664792	0.644588
SET3	91	0.358494	0.454706	0.750488	0.642607	0.616052	0.612979	0.605855	0.582493	0.552786	0.439831	0.784372	0.419677	0.739748	0.709424	0.655435	0.625593	0.475337	0.108852	0.31454	0.256346	-0.328737	0.15886	0.659823	0.731388	0.567166	0.784564	0.713207	0.784564	0.155884	0.364406	0.517685	0.533666	0.613947	0.537715	0.63992	0.567166	0.744856	-0.318028	0.0779031	0.32641	0.207044	0.771026	0.596439	0.732665	0.748906	-0.37575	-0.588194	0.552328
Bull& Breese reverse	92	0.788309	0.870712	0.707869	0.747104	0.676514	0.652344	0.655342	0.376993	0.493911	0.510932	0.598479	0.922633	0.673743	0.672492	0.691725	0.695577	0.562579	0.16521	0.844591	0.725952	-0.113701	0.313649	0.640724	0.692215	0.745055	0.598321	0.669601	0.598321	0.853118	0.851124	0.860055	0.828689	0.735546	0.284107	0.565087	0.745055	0.496407	0.435841	0.722736	-0.420349	0.782258	0.545823	0.619717	0.687331	0.690377	-1	-0.692172	0.796465
GUYH850101 reverse	93	0.775807	0.79193	0.849108	0.837527	0.877324	0.882993	0.886882	0.629761	0.699843	0.826269	0.820062	0.797895	0.862105	0.909993	0.91627	0.90996	0.764251	0.332927	0.655689	0.564137	-0.470572	0.300972	0.827126	0.863982	0.833812	0.820059	0.84287	0.820059	0.513661	0.723832	0.771029	0.821223	0.81651	0.497542	0.729935	0.833812	0.689639	0.0513763	0.524418	-0.0262602	0.554442	0.772309	0.835872	0.860265	0.858941	-0.692172	-1	0.921516
Welling reverse	94	0.182985	0.306311	0.468598	0.430958	0.382179	0.430987	0.496506	0.50589	0.0790329	0.49963	0.48294	0.387785	0.385142	0.469454	0.43649	0.424176	0.369848	0.123295	0.478822	0.12259	-0.146091	0.522932	0.41613	0.474031	0.444089	0.482805	0.454817	0.482805	0.243067	0.243885	0.378413	0.383365	0.396002	0.215727	0.339928	0.444089	0.419566	-0.100289	0.155442	0.117399	0.222369	0.455013	0.380854	0.462091	0.463344	-0.35096	-0.431534	0.504067
Bishop reverse	95	0.72681	0.778475	0.580028	0.57273	0.554603	0.570841	0.605868	0.349211	0.323908	0.331622	0.647913	0.760797	0.635251	0.641393	0.673306	0.674588	0.500497	0.0887216	0.605159	0.656454	-0.160767	0.216356	0.632665	0.50734	0.741939	0.648195	0.493901	0.648195	0.659024	0.832312	0.681295	0.74976	0.666634	0.734564	0.779409	0.741939	0.377812	0.34465	0.682371	-0.369448	0.61394	0.520075	0.769176	0.503554	0.530761	-0.698297	-0.591925	0.681445
FASG890101 reverse	96	0.790211	0.859594	0.795875	0.904476	0.931858	0.943703	0.936382	0.641747	0.686111	0.82253	0.7611	0.783698	0.83824	0.928712	0.945104	0.943904	0.798135	0.342911	0.686559	0.625081	-0.493819	0.427136	0.82086	0.856647	0.861165	0.761108	0.843631	0.761108	0.600473	0.794461	0.842275	0.903193	0.906667	0.635058	0.856579	0.861165	0.639537	0.099223	0.586759	-0.0861101	0.538531	0.677028	0.924452	0.852286	0.845863	-0.702064	-0.933779	0.956242
ROSM880101 reverse	97	0.662108	0.782018	0.947153	0.767655	0.7271	0.733146	0.749981	0.646239	0.620036	0.544383	0.917347	0.74255	0.86606	0.830413	0.797723	0.77029	0.545085	0.0929396	0.682838	0.594678	-0.290583	0.204073	0.961535	0.851287	0.93297	0.917129	0.844878	0.917129	0.678462	0.705443	0.793198	0.828043	0.71076	0.537008	0.693361	0.93297	0.886629	-0.0827059	0.349306	0.114103	0.655516	0.892127	0.738886	0.85008	0.874979	-0.730482	-0.803201	0.780581
ROSM880102 reverse	98	0.604192	0.755438	0.924811	0.762538	0.72818	0.753594	0.78942	0.593608	0.615151	0.589328	0.891552	0.707344	0.870105	0.880964	0.857065	0.839356	0.680042	0.273798	0.739717	0.663055	-0.3417	0.38461	0.922192	0.893934	0.919659	0.891428	0.877937	0.891428	0.654564	0.669065	0.762034	0.831229	0.720755	0.518801	0.688698	0.919659	0.836093	-0.0860233	0.375292	0.111009	0.632755	0.836995	0.741974	0.891733	0.907449	-0.736136	-0.83709	0.82756
[truncated: 50 more columns]
