# Supplementary material for: 50 years of amino acid hydrophobicity scales: revisiting the capacity for peptide classification
Source: Biol Res. 2016 Jul 4;49:31. doi: 10.1186/s40659-016-0092-5 (PMC4932767; doi:10.1186/s40659-016-0092-5)
Supplement: Supplementary file 4 — 10.1186/s40659-016-0092-5 Amino acid composition in sequence pools. Given are the sequence pool (column 1) and the occurrence of each amino acid in the given pools normalized to 1. [file 40659_2016_92_MOESM4_ESM.xlsx]

## Sheet: TableS3_aminoacidcomposition
pool	A	C	D	E	F	G	H	I	K	L	M	N	P	Q	R	S	T	V	W	Y
dc_helix	0.1146	0.01228	0.05295	0.08639	0.04119	0.04545	0.02381	0.06408	0.03704	0.1272	0.03017	0.0403	0.01914	0.05178	0.03536	0.05316	0.0492	0.06691	0.01358	0.03546
dc_sheet	0.0659	0.01515	0.05175	0.05671	0.04704	0.07371	0.0262	0.0757	0.04484	0.08916	0.02097	0.03936	0.02965	0.03418	0.03737	0.06124	0.06543	0.1047	0.01528	0.04562
dc_random	0.06888	0.01615	0.07092	0.072	0.03789	0.0906	0.02682	0.04258	0.03381	0.07386	0.01833	0.05203	0.08292	0.03869	0.03218	0.07731	0.06104	0.05667	0.01467	0.03266
dd_helix	0.1056	0.01227	0.05883	0.08556	0.04231	0.05777	0.02479	0.05743	0.02779	0.1216	0.02681	0.04413	0.03572	0.04909	0.02546	0.06081	0.05231	0.06287	0.01401	0.03478
dd_sheet	0.06458	0.01376	0.05889	0.06324	0.04628	0.09131	0.0255	0.06599	0.03035	0.08578	0.01922	0.04809	0.0321	0.03509	0.02845	0.06493	0.07055	0.09829	0.01407	0.04351
dd_random	0.06892	0.02229	0.07054	0.06199	0.04176	0.09399	0.02776	0.04795	0.02686	0.07545	0.01731	0.0517	0.08275	0.03594	0.0231	0.07105	0.06354	0.06382	0.0159	0.03736
s_helix	0.1129	0.01111	0.05177	0.09044	0.03762	0.03871	0.02051	0.05831	0.067	0.119	0.0267	0.03581	0.01784	0.04698	0.06207	0.05215	0.04545	0.06093	0.01285	0.03187
s_sheet	0.0641	0.0156	0.04115	0.05521	0.05002	0.06186	0.02481	0.07811	0.05204	0.08993	0.02149	0.03527	0.0204	0.03302	0.05367	0.05771	0.06811	0.1144	0.01608	0.04698
random	0.06553	0.0151	0.06964	0.06469	0.03606	0.09615	0.02595	0.0382	0.05738	0.06703	0.01686	0.04971	0.08671	0.03504	0.04937	0.07258	0.05712	0.05118	0.01337	0.03231
no_random	0.09492	0.01058	0.05394	0.07377	0.04098	0.06425	0.01772	0.07351	0.04019	0.1124	0.02618	0.03305	0.02829	0.03887	0.03358	0.05579	0.05896	0.09863	0.01269	0.03173
no_sheet	0.08845	0.01265	0.06645	0.08082	0.04173	0.06733	0.02537	0.05157	0.03008	0.106	0.02443	0.04544	0.05678	0.04594	0.0287	0.06717	0.05305	0.05874	0.01487	0.03439
no_helix	0.06629	0.01715	0.06223	0.0599	0.04273	0.09321	0.02548	0.05979	0.02938	0.07883	0.01862	0.04948	0.05895	0.0349	0.02542	0.07072	0.06859	0.08409	0.01562	0.0386
all	0.09036	0.01492	0.06438	0.06754	0.04215	0.08528	0.02603	0.06234	0.02351	0.09483	0.02246	0.04466	0.05175	0.03706	0.02175	0.06397	0.05822	0.07966	0.01344	0.03569
tm_helix	0.1061	0.0143	0.01218	0.01596	0.07847	0.07321	0.009937	0.1093	0.01795	0.1528	0.03961	0.01959	0.02833	0.01826	0.02341	0.05968	0.05652	0.1074	0.02456	0.03248
tm_sheet	0.0845	0.001148	0.04926	0.03472	0.04825	0.09811	0.01787	0.04355	0.02947	0.09103	0.01592	0.06239	0.03397	0.04496	0.04461	0.08973	0.06909	0.06131	0.02139	0.05871
krtm_helix	0.1125	0.0109	0.01925	0.02123	0.07473	0.09809	0.01883	0.092	0.0109	0.1466	0.03454	0.02279	0.03737	0.01812	0.01713	0.04812	0.05605	0.09851	0.02803	0.03425
krtm_sheet	0.08237	0.0003505	0.06905	0.0375	0.04451	0.1223	0.01402	0.04346	0.01998	0.07992	0.01858	0.06414	0.03084	0.03996	0.02068	0.07851	0.08097	0.0666	0.02734	0.05889
