# Supplementary material for: 50 years of amino acid hydrophobicity scales: revisiting the capacity for peptide classification
Source: Biol Res. 2016 Jul 4;49:31. doi: 10.1186/s40659-016-0092-5 (PMC4932767; doi:10.1186/s40659-016-0092-5)
Supplement: Supplementary file 6 — 10.1186/s40659-016-0092-5 Pool specific amino acid pattern of length 5. Given is the sequence pool 1 (column 1) and sequence pool 2 (column 2), the separation capacity between pools based on hydrophobicity (column 3), the maximal difference in the frequency of occurrence (FO) pattern value (column 4), the minimal difference in the FO pattern value (column 5), the number of overrepresented pattern from pool1 in contrast to pool2 (column 6) and the top 5 of identified pattern of length 5. [file 40659_2016_92_MOESM6_ESM.xlsx]

## Sheet: Sheet1
pool1	pool2	separation	max_FO_difference	min_FO_difference	num_of_pattern	first	second	third	fourth	fifth
dc-helix	dc-helix	0	0	0	0	0,0,	0,0,	0,0,	0,0,	0,0,
dc-helix	dc-random	0.0935532	0.0001311	1.311e-05	66564	0,0001311,ALLDA	0,0001311,AALAA	0,000118,ALDAA	0,000118,ALAAL	0,000118,AAALA
dc-helix	dc-sheet	0.120371	0.0001311	1.311e-05	67772	0,0001311,ALLDA	0,0001311,AALAA	0,000118,ALDAA	0,000118,AAALA	0,0001048,LAAAL
dc-helix	dd-helix	0.0715318	0.0001044	1.213e-05	61858	0,0001044,ALLDA	9,174e-05,LAELL	9,174e-05,ALEAA	9,13e-05,ALDAA	9,105e-05,AALAA
dc-helix	dd-random	0.162593	0.0001311	1.311e-05	67018	0,0001311,ALLDA	0,0001311,AALAA	0,000118,ALDAA	0,000118,ALAAL	0,000118,AAALA
dc-helix	dd-sheet	0.0996618	0.0001311	1.311e-05	66185	0,0001311,ALLDA	0,0001311,AALAA	0,000118,ALAAL	0,000118,AAALA	0,0001048,LAAAL
dc-helix	no-helix	0.0651555	0.000124342	1.269e-05	61593	0,000124342,ALLDA	0,000124342,AALAA	0,000118,ALDAA	0,000118,AAALA	0,000111242,ALAAL
dc-helix	no-random	0.686117	0.0001311	1.311e-05	68706	0,0001311,ALLDA	0,000118,ALDAA	0,000118,ALAAL	0,000118,AAALA	0,0001048,LAAAL
dc-helix	no-sheet	0.0499723	0.0001311	1.081e-05	61544	0,0001311,ALLDA	0,0001076,ALDAA	9,72e-05,ALAAL	9,174e-05,LLAAA	8,134e-05,LAELL
dc-helix	all	0.0725499	0.000125979	1.0549e-05	62756	0,000125979,ALLDA	0,000118,ALDAA	0,00011061,AALAA	0,00010776,AAALA	0,00010264,ALAAL
dc-helix	random	0.273051	0.0001311	1.311e-05	63666	0,0001311,ALLDA	0,0001311,AALAA	0,000118,ALDAA	0,000118,ALAAL	0,000118,AAALA
dc-helix	s-helix	0.30363	8.668e-05	1.0497e-05	56412	8,668e-05,ALLDA	8,403e-05,ALDAA	6,838e-05,AALAA	6,835e-05,ALAAL	6,574e-05,AAALA
dc-helix	s-sheet	0.224017	0.0001311	1.016e-05	66151	0,0001311,ALLDA	0,0001311,AALAA	0,000118,ALDAA	0,000118,AAALA	0,0001048,LAAAL
dc-helix	krtm-helix	0.966135	0.0001311	1.311e-05	68318	0,0001311,ALLDA	0,0001311,AALAA	0,000118,ALDAA	0,000118,ALAAL	0,000118,AAALA
dc-helix	tm-helix	0.373979	0.000125852	1.044e-05	59730	0,000125852,ALLDA	0,00011536,AALAA	0,000112752,ALDAA	9,174e-05,LQEAL	8,651e-05,AAALA
dc-helix	krtm-sheet	0.984982	0.0001311	1.311e-05	68880	0,0001311,ALLDA	0,0001311,AALAA	0,000118,ALDAA	0,000118,ALAAL	0,000118,AAALA
dc-helix	tm-sheet	0.293601	0.0001311	1.249e-05	67066	0,0001311,ALLDA	0,000118,ALDAA	0,000118,AAALA	0,00010427,AALAA	9,174e-05,LQEAL
dc-random	dc-helix	0.0935532	0.00163589	1.896e-05	40091	0,00163589,GSSGS	0,001536,SGSSG	0,001513,SSGSS	0,0005872,HHHHH	0,0002033,EEEEE
dc-random	dc-random	0	0	0	0	0,0,	0,0,	0,0,	0,0,	0,0,
dc-random	dc-sheet	0.271781	0.001649	2.258e-05	42031	0,001649,GSSGS	0,001536,SGSSG	0,001513,SSGSS	0,0005872,HHHHH	0,0002033,GSSGM
dc-random	dd-helix	0.0980993	0.00163565	1.847e-05	39620	0,00163565,GSSGS	0,001536,SGSSG	0,001513,SSGSS	0,0005872,HHHHH	0,0002033,GSSGM
dc-random	dd-random	0.116598	0.0012943	1.561e-05	40860	0,0012943,GSSGS	0,0012108,SGSSG	0,0011878,SSGSS	0,00052808,HHHHH	0,0002033,EEEEE
dc-random	dd-sheet	0.151778	0.001649	2.014e-05	40860	0,001649,GSSGS	0,001536,SGSSG	0,001513,SSGSS	0,0005872,HHHHH	0,0002033,GSSGM
dc-random	no-helix	0.0818563	0.0014936	1.138e-05	41696	0,0014936,GSSGS	0,0014076,SGSSG	0,0013778,SSGSS	0,00054665,HHHHH	0,00018978,GSSGM
dc-random	no-random	0.763027	0.001649	2.258e-05	42376	0,001649,GSSGS	0,001536,SGSSG	0,001513,SSGSS	0,0005872,HHHHH	0,0002033,GSSGM
dc-random	no-sheet	0.0371511	0.001441	1.218e-05	42052	0,001441,GSSGS	0,0013384,SGSSG	0,001305,SSGSS	0,00054559,HHHHH	0,0002033,EEEEE
dc-random	all	0.0782618	0.00162083	1.234e-05	42339	0,00162083,GSSGS	0,00151039,SGSSG	0,00148739,SSGSS	0,000582079,HHHHH	0,0002033,GSSGM
dc-random	random	0.276566	0.0009189	1.143e-05	42155	0,0009189,GSSGS	0,0008616,SGSSG	0,0008386,SSGSS	0,0003364,HHHHH	0,00015314,EEEEE
dc-random	s-helix	0.324693	0.00164639	1.213e-05	42355	0,001646387,GSSGS	0,001533387,SGSSG	0,001513,SSGSS	0,000584587,HHHHH	0,0002033,GSSGM
dc-random	s-sheet	0.287011	0.001649	1.307e-05	41324	0,001649,GSSGS	0,001536,SGSSG	0,001513,SSGSS	0,0005872,HHHHH	0,0002033,GSSGM
dc-random	krtm-helix	0.981826	0.001649	2.258e-05	42271	0,001649,GSSGS	0,001536,SGSSG	0,001513,SSGSS	0,0005872,HHHHH	0,0002033,GSSGM
dc-random	tm-helix	0.57887	0.001649	1.208e-05	42098	0,001649,GSSGS	0,001536,SGSSG	0,001507752,SSGSS	0,0005872,HHHHH	0,0002033,GSSGM
dc-random	krtm-sheet	0.977473	0.001649	2.258e-05	42368	0,001649,GSSGS	0,001536,SGSSG	0,001513,SSGSS	0,0005872,HHHHH	0,0002033,GSSGM
dc-random	tm-sheet	0.319821	0.001649	1.409e-05	41310	0,001649,GSSGS	0,001536,SGSSG	0,00148617,SSGSS	0,0005872,HHHHH	0,0002033,GSSGM
dc-sheet	dc-helix	0.120371	0.0001966	1.312e-05	15037	0,0001966,VLVNA	0,0001966,SDTVV	0,0001966,KGTVT	0,0001311,YSLVT	0,0001311,YLVNM
dc-sheet	dc-random	0.271781	0.0001966	2.037e-05	15041	0,0001966,VLVNA	0,0001966,SDTVV	0,0001966,KGTVT	0,0001311,YSLVT	0,0001311,YLVNM
dc-sheet	dc-sheet	0	0	0	0	0,0,	0,0,	0,0,	0,0,	0,0,
dc-sheet	dd-helix	0.213731	0.0001966	1.214e-05	15039	0,0001966,VLVNA	0,0001966,SDTVV	0,0001966,KGTVT	0,0001311,YSLVT	0,0001311,YLVNM
dc-sheet	dd-random	0.289154	0.0001966	3.598e-05	15026	0,0001966,VLVNA	0,0001966,KGTVT	0,00016704,SDTVV	0,0001311,YSLVT	0,0001311,YLVNM
dc-sheet	dd-sheet	0.14671	0.0001966	1.793e-05	15040	0,0001966,VLVNA	0,0001966,SDTVV	0,00017279,KGTVT	0,0001311,YLVNM	0,0001311,WYEIA
dc-sheet	no-helix	0.188114	0.0001966	3.175e-05	15041	0,0001966,SDTVV	0,0001966,KGTVT	0,000189842,VLVNA	0,0001311,YSLVT	0,0001311,YLVNM
dc-sheet	no-random	0.670822	0.0001966	6.554e-05	14962	0,0001966,VLVNA	0,0001966,SDTVV	0,0001966,KGTVT	0,0001311,YSLVT	0,0001311,YLVNM
dc-sheet	no-sheet	0.200599	0.0001966	2.393e-05	15041	0,0001966,VLVNA	0,0001966,SDTVV	0,0001966,KGTVT	0,0001311,YSLVT	0,0001311,YLVNM
dc-sheet	all	0.231088	0.0001966	3.481e-05	15041	0,0001966,KGTVT	0,000191479,VLVNA	0,000191479,SDTVV	0,0001311,YLVNM	0,0001311,YGGVT
dc-sheet	random	0.529357	0.0001966	4.325e-05	15041	0,0001966,VLVNA	0,0001966,KGTVT	0,000191027,SDTVV	0,0001311,YSLVT	0,0001311,YLVNM
dc-sheet	s-helix	0.567534	0.0001966	1.328e-05	15041	0,0001966,VLVNA	0,0001966,SDTVV	0,0001966,KGTVT	0,0001311,YSLVT	0,0001311,YLVNM
dc-sheet	s-sheet	0.435073	0.0001966	1.738e-05	15030	0,0001966,SDTVV	0,00018055,KGTVT	0,00013239,VLVNA	0,0001311,YLVNM	0,0001311,VYVLE
dc-sheet	krtm-helix	0.96905	0.0001966	6.554e-05	14878	0,0001966,VLVNA	0,0001966,SDTVV	0,0001966,KGTVT	0,0001311,YSLVT	0,0001311,YLVNM
dc-sheet	tm-helix	0.565841	0.0001966	1.306e-05	15038	0,0001966,VLVNA	0,0001966,SDTVV	0,0001966,KGTVT	0,0001311,YLVNM	0,0001311,YGGVT
dc-sheet	krtm-sheet	0.977265	0.0001966	6.554e-05	14990	0,0001966,VLVNA	0,0001966,SDTVV	0,0001966,KGTVT	0,0001311,YSLVT	0,0001311,YLVNM
dc-sheet	tm-sheet	0.415364	0.0001966	1.188e-05	15036	0,0001966,VLVNA	0,0001966,SDTVV	0,0001966,KGTVT	0,0001311,YSLVT	0,0001311,YLVNM
dd-helix	dc-helix	0.0715318	8.01e-05	1.335e-05	62065	8,01e-05,LTLEE	6,724e-05,LTEEE	6,675e-05,LLEDE	6,675e-05,LGEEA	6,675e-05,ELFEQ
dd-helix	dc-random	0.0980993	9.345e-05	1.335e-05	66691	9,345e-05,LLAAL	9,345e-05,ALALA	8,01e-05,LTLEE	8,01e-05,ELLAD	8,01e-05,ALADA
dd-helix	dc-sheet	0.213731	9.345e-05	1.335e-05	68551	9,345e-05,LTEEE	9,345e-05,LLAAL	8,01e-05,LTLEE	8,01e-05,ALADA	6,675e-05,VEELL
dd-helix	dd-helix	0	0	0	0	0,0,	0,0,	0,0,	0,0,	0,0,
dd-helix	dd-random	0.0765754	9.345e-05	1.049e-05	67415	9,345e-05,LTEEE	9,345e-05,LLAAL	9,345e-05,ALALA	8,01e-05,LTLEE	8,01e-05,ELLAD
dd-helix	dd-sheet	0.0582814	9.345e-05	1.335e-05	66674	9,345e-05,LTEEE	9,345e-05,LLAAL	9,345e-05,ALALA	8,01e-05,LTLEE	8,01e-05,ELLAD
dd-helix	no-helix	0.0874658	9.345e-05	1.318e-05	61375	9,345e-05,LTEEE	9,345e-05,LLAAL	9,345e-05,ALALA	8,01e-05,LTLEE	8,01e-05,ALADA
dd-helix	no-random	0.648862	9.345e-05	1.335e-05	69376	9,345e-05,LTEEE	9,345e-05,LLAAL	9,345e-05,ALALA	8,01e-05,LTLEE	8,01e-05,ELLAD
dd-helix	no-sheet	0.0444604	8.305e-05	1.179e-05	61783	8,305e-05,ALALA	8,01e-05,ELLAD	7,265e-05,LTEEE	6,675e-05,LEELL	6,675e-05,LALAL
dd-helix	all	0.0746889	9.0889e-05	1.0789e-05	62657	9,0889e-05,LLAAL	8,321e-05,LTEEE	7,7539e-05,LTLEE	7,7539e-05,ELLAD	6,675e-05,ELFEQ
dd-helix	random	0.363975	9.345e-05	1.335e-05	63126	9,345e-05,LTEEE	9,345e-05,LLAAL	9,345e-05,ALALA	8,01e-05,ELLAD	8,01e-05,ALADA
dd-helix	s-helix	0.395111	9.0837e-05	1.0737e-05	59911	9,0837e-05,LTEEE	8,01e-05,LTLEE	6,181e-05,ELLAD	6,1524e-05,LLEDE	6,1524e-05,LGEEA
dd-helix	s-sheet	0.367078	9.345e-05	1.065e-05	67008	9,345e-05,LTEEE	9,345e-05,LLAAL	9,345e-05,ALALA	8,01e-05,LTLEE	8,01e-05,ELLAD
dd-helix	krtm-helix	0.948643	9.345e-05	1.335e-05	69035	9,345e-05,LTEEE	9,345e-05,LLAAL	9,345e-05,ALALA	8,01e-05,LTLEE	8,01e-05,ELLAD
dd-helix	tm-helix	0.352653	9.345e-05	1.096e-05	60943	9,345e-05,LTEEE	8,01e-05,ELLAD	8,01e-05,ALADA	7,4852e-05,LTLEE	6,675e-05,VEELL
dd-helix	krtm-sheet	0.968914	9.345e-05	1.335e-05	69524	9,345e-05,LTEEE	9,345e-05,LLAAL	9,345e-05,ALALA	8,01e-05,LTLEE	8,01e-05,ELLAD
dd-helix	tm-sheet	0.369205	9.345e-05	1.309e-05	67591	9,345e-05,LTEEE	9,345e-05,LLAAL	9,345e-05,ALALA	8,01e-05,LTLEE	8,01e-05,ELLAD
dd-random	dc-helix	0.162593	0.00034159	1.645e-05	32749	0,00034159,GSSGS	0,0003252,SSGSS	0,0003252,SGSSG	0,0001774,GSSGL	0,0001182,TILPL
dd-random	dc-random	0.116598	0.0001182	1.395e-05	31319	0,0001182,TILPL	0,0001182,LVNNA	0,0001182,LTELP	8,868e-05,YQIEG	8,868e-05,YLTVG
dd-random	dc-sheet	0.289154	0.0003547	2.956e-05	32557	0,0003547,GSSGS	0,0003252,SSGSS	0,0003252,SGSSG	0,0001774,GSSGL	0,0001182,TILPL
dd-random	dd-helix	0.0765754	0.00034135	1.621e-05	32781	0,00034135,GSSGS	0,0003252,SSGSS	0,0003252,SGSSG	0,0001774,GSSGL	0,0001182,TILPL
dd-random	dd-random	0	0	0	0	0,0,	0,0,	0,0,	0,0,	0,0,
dd-random	dd-sheet	0.104267	0.0003547	1.151e-05	31638	0,0003547,GSSGS	0,0003252,SSGSS	0,0003252,SGSSG	0,0001774,GSSGL	0,0001182,TILPL
dd-random	no-helix	0.14014	0.0001993	1.604e-05	32876	0,0001993,GSSGS	0,0001968,SGSSG	0,00019,SSGSS	0,00015713,GSSGL	0,0001182,TILPL
dd-random	no-random	0.715637	0.0003547	2.956e-05	32904	0,0003547,GSSGS	0,0003252,SSGSS	0,0003252,SGSSG	0,0001774,GSSGL	0,0001182,TILPL
dd-random	no-sheet	0.0950013	0.000167	1.751e-05	32672	0,000167,GSSGL	0,0001467,GSSGS	0,0001276,SGSSG	0,0001182,TILPL	0,0001182,LVNNA
dd-random	all	0.131387	0.00032653	1.164e-05	32989	0,00032653,GSSGS	0,00029959,SSGSS	0,00029959,SGSSG	0,000172279,GSSGL	0,000115639,TILPL
dd-random	random	0.447863	0.00012167	1.284e-05	32943	0,00012167,GSSGL	0,0001182,LVNNA	0,000112627,TILPL	9,591e-05,LTELP	8,868e-05,SDYIN
dd-random	s-helix	0.480485	0.000352087	1.127e-05	32976	0,000352087,GSSGS	0,0003252,SSGSS	0,000322587,SGSSG	0,0001774,GSSGL	0,0001182,TILPL
dd-random	s-sheet	0.481745	0.0003547	1.351e-05	32936	0,0003547,GSSGS	0,0003252,SSGSS	0,0003252,SGSSG	0,0001774,GSSGL	0,0001182,TILPL
dd-random	krtm-helix	0.961253	0.0003547	2.956e-05	32818	0,0003547,GSSGS	0,0003252,SSGSS	0,0003252,SGSSG	0,0001774,GSSGL	0,0001182,TILPL
dd-random	tm-helix	0.494474	0.0003547	1.382e-05	32814	0,0003547,GSSGS	0,0003252,SGSSG	0,000319952,SSGSS	0,0001774,GSSGL	0,0001182,LVNNA
dd-random	krtm-sheet	0.956156	0.0003547	2.956e-05	32920	0,0003547,GSSGS	0,0003252,SSGSS	0,0003252,SGSSG	0,0001774,GSSGL	0,0001182,TILPL
dd-random	tm-sheet	0.467533	0.0003547	2.956e-05	32105	0,0003547,GSSGS	0,0003252,SGSSG	0,00029837,SSGSS	0,0001774,GSSGL	0,0001182,TILPL
dd-sheet	dc-helix	0.0996618	9.523e-05	1.07e-05	40154	9,523e-05,TLDGG	9,523e-05,SVIDT	9,523e-05,LTVTG	9,523e-05,LPDGT	9,523e-05,ISPDG
dd-sheet	dc-random	0.151778	9.523e-05	2.381e-05	38891	9,523e-05,TLDGG	9,523e-05,SVIDT	9,523e-05,LVAAG	9,523e-05,LTVTG	9,523e-05,LPDGT
dd-sheet	dc-sheet	0.14671	9.523e-05	2.381e-05	39664	9,523e-05,TLDGG	9,523e-05,SVIDT	9,523e-05,LTVTG	9,523e-05,LPDGT	9,523e-05,ISPDG
dd-sheet	dd-helix	0.0582814	9.523e-05	1.046e-05	40251	9,523e-05,TLDGG	9,523e-05,LTVTG	9,523e-05,LPDGT	9,523e-05,ISPDG	9,523e-05,INADG
dd-sheet	dd-random	0.104267	9.523e-05	1.805e-05	39167	9,523e-05,TLDGG	9,523e-05,SVIDT	9,523e-05,LVAAG	9,523e-05,LTVTG	9,523e-05,LPDGT
dd-sheet	dd-sheet	0	0	0	0	0,0,	0,0,	0,0,	0,0,	0,0,
dd-sheet	no-helix	0.0964279	9.523e-05	1.029e-05	40328	9,523e-05,TLDGG	9,523e-05,LVAAG	9,523e-05,LTVTG	9,523e-05,INADG	8,8472e-05,SVIDT
dd-sheet	no-random	0.634036	9.523e-05	2.381e-05	40354	9,523e-05,TLDGG	9,523e-05,SVIDT	9,523e-05,LVAAG	9,523e-05,LTVTG	9,523e-05,LPDGT
dd-sheet	no-sheet	0.078204	9.523e-05	1.341e-05	40203	9,523e-05,TLDGG	9,523e-05,SVIDT	9,523e-05,LTVTG	9,523e-05,LPDGT	9,523e-05,ISPDG
dd-sheet	all	0.0973172	9.523e-05	1.101e-05	40446	9,523e-05,LPDGT	9,523e-05,INADG	9,2669e-05,TLDGG	9,2669e-05,SVIDT	9,2669e-05,LTVTG
dd-sheet	random	0.421475	9.523e-05	1.266e-05	40478	9,523e-05,TLDGG	9,523e-05,SVIDT	9,523e-05,LVAAG	9,523e-05,LTVTG	9,523e-05,LPDGT
dd-sheet	s-helix	0.445035	9.523e-05	1.074e-05	40453	9,523e-05,TLDGG	9,523e-05,SVIDT	9,523e-05,LTVTG	9,523e-05,LPDGT	9,523e-05,ISPDG
dd-sheet	s-sheet	0.391474	9.523e-05	1.551e-05	30606	9,523e-05,SVIDT	9,523e-05,LPDGT	9,523e-05,ISPDG	9,523e-05,INADG	7,918e-05,TLDGG
dd-sheet	krtm-helix	0.954558	9.523e-05	2.381e-05	40188	9,523e-05,TLDGG	9,523e-05,SVIDT	9,523e-05,LVAAG	9,523e-05,LTVTG	9,523e-05,LPDGT
dd-sheet	tm-helix	0.412146	9.523e-05	1.088e-05	39685	9,523e-05,TLDGG	9,523e-05,SVIDT	9,523e-05,LPDGT	9,523e-05,ISPDG	9,523e-05,GEVVD
dd-sheet	krtm-sheet	0.957967	9.523e-05	2.381e-05	40383	9,523e-05,TLDGG	9,523e-05,SVIDT	9,523e-05,LVAAG	9,523e-05,LTVTG	9,523e-05,LPDGT
dd-sheet	tm-sheet	0.34187	9.523e-05	1.776e-05	39148	9,523e-05,SVIDT	9,523e-05,LVAAG	9,523e-05,LTVTG	9,523e-05,LPDGT	9,523e-05,ISPDG
no-helix	dc-helix	0.0651555	0.00014229	1.352e-05	10900	0,00014229,GSSGS	0,0001352,SSGSS	0,0001284,SGSSG	6,758e-05,GDSGG	4,731e-05,LATGG
no-helix	dc-random	0.0818563	6.758e-05	1.121e-05	11041	6,758e-05,GDSGG	4,731e-05,LATGG	4,731e-05,DSGGP	4,055e-05,VNNAG	4,055e-05,VLATG
no-helix	dc-sheet	0.188114	0.0001554	1.352e-05	11563	0,0001554,GSSGS	0,0001352,SSGSS	0,0001284,SGSSG	6,758e-05,GDSGG	4,731e-05,LATGG
no-helix	dd-helix	0.0874658	0.00014205	1.352e-05	10817	0,00014205,GSSGS	0,0001352,SSGSS	0,0001284,SGSSG	6,758e-05,GDSGG	4,731e-05,DSGGP
no-helix	dd-random	0.14014	4.731e-05	1.099e-05	11181	4,731e-05,LATGG	4,055e-05,VLATG	4,055e-05,LPDGS	4,055e-05,GGGAG	4,055e-05,DIALL
no-helix	dd-sheet	0.0964279	0.0001554	1.352e-05	10745	0,0001554,GSSGS	0,0001352,SSGSS	0,0001284,SGSSG	6,758e-05,GDSGG	4,731e-05,LATGG
no-helix	no-helix	0	0	0	0	0,0,	0,0,	0,0,	0,0,	0,0,
no-helix	no-random	0.744892	0.0001554	1.352e-05	11841	0,0001554,GSSGS	0,0001352,SSGSS	0,0001284,SGSSG	6,758e-05,GDSGG	4,731e-05,LATGG
no-helix	no-sheet	0.0401858	6.758e-05	1.352e-05	10409	6,758e-05,GDSGG	4,731e-05,LATGG	4,731e-05,DSGGP	4,055e-05,VLATG	4,055e-05,LPDGS
no-helix	all	0.0138101	0.00012723	1.003e-05	9997	0,00012723,GSSGS	0,00010959,SSGSS	0,00010279,SGSSG	6,2459e-05,GDSGG	3,9628e-05,DSGGP
no-helix	random	0.225898	6.758e-05	1.031e-05	8936	6,758e-05,GDSGG	4,731e-05,LATGG	4,731e-05,DSGGP	4,055e-05,VLATG	4,055e-05,LPDGS
no-helix	s-helix	0.265748	0.000152787	1.0907e-05	11366	0,000152787,GSSGS	0,0001352,SSGSS	0,000125787,SGSSG	6,758e-05,GDSGG	4,731e-05,LATGG
no-helix	s-sheet	0.209687	0.0001554	1.098e-05	10155	0,0001554,GSSGS	0,0001352,SSGSS	0,0001284,SGSSG	6,758e-05,GDSGG	4,731e-05,DSGGP
no-helix	krtm-helix	0.968203	0.0001554	1.352e-05	11755	0,0001554,GSSGS	0,0001352,SSGSS	0,0001284,SGSSG	6,758e-05,GDSGG	4,731e-05,LATGG
no-helix	tm-helix	0.365983	0.0001554	1.129e-05	10017	0,0001554,GSSGS	0,000129952,SSGSS	0,0001284,SGSSG	6,758e-05,GDSGG	4,731e-05,DSGGP
no-helix	krtm-sheet	0.974555	0.0001554	1.352e-05	11840	0,0001554,GSSGS	0,0001352,SSGSS	0,0001284,SGSSG	6,758e-05,GDSGG	4,731e-05,LATGG
no-helix	tm-sheet	0.233387	0.0001554	1.352e-05	11293	0,0001554,GSSGS	0,0001284,SGSSG	0,00010837,SSGSS	6,758e-05,GDSGG	4,731e-05,LATGG
no-random	dc-helix	0.686117	0.001129	0.0002451	2637	0,001129,VGIVT	0,0007524,VVGIV	0,0007524,TGHSL	0,0007524,TEFDF	0,0007524,SLGGA
no-random	dc-random	0.763027	0.001129	0.00030845	2637	0,001129,VGIVT	0,0007524,VVGIV	0,0007524,TLSDL	0,0007524,TGHSL	0,0007524,TEFDF
no-random	dc-sheet	0.670822	0.001129	0.0002451	2637	0,001129,VGIVT	0,0007524,VVGIV	0,0007524,TLSDL	0,0007524,TGHSL	0,0007524,TEFDF
no-random	dd-helix	0.648862	0.001129	0.0003228	2637	0,001129,VGIVT	0,0007524,VVGIV	0,0007524,TEFDF	0,0007524,SLGGA	0,0007524,RLETI
no-random	dd-random	0.715637	0.001129	0.00031708	2637	0,001129,VGIVT	0,0007524,VVGIV	0,0007524,TLSDL	0,0007524,TGHSL	0,0007524,TEFDF
no-random	dd-sheet	0.634036	0.001129	0.00032859	2637	0,001129,VGIVT	0,0007524,TLSDL	0,0007524,TGHSL	0,0007524,TEFDF	0,0007524,SLGGA
no-random	no-helix	0.744892	0.001129	0.00034917	2637	0,001129,VGIVT	0,0007524,TLSDL	0,0007524,TGHSL	0,0007524,TEFDF	0,0007524,SLGGA
no-random	no-random	0	0	0	0	0,0,	0,0,	0,0,	0,0,	0,0,
no-random	no-sheet	0.708739	0.001129	0.00032419	2637	0,001129,VGIVT	0,0007524,VVGIV	0,0007524,TGHSL	0,0007524,TEFDF	0,0007524,SLGGA
no-random	all	0.755183	0.00112644	0.00035059	2637	0,001126439,VGIVT	0,0007524,VVGIV	0,0007524,TLSDL	0,0007524,TEFDF	0,0007524,SLGGA
no-random	random	0.878004	0.001129	0.00034833	2637	0,001129,VGIVT	0,0007524,VVGIV	0,0007524,TLSDL	0,0007524,TGHSL	0,0007524,TEFDF
no-random	s-helix	0.865706	0.001129	0.00031348	2637	0,001129,VGIVT	0,0007524,VVGIV	0,0007524,TGHSL	0,0007524,TEFDF	0,0007524,SLGGA
no-random	s-sheet	0.85839	0.001129	0.00032804	2637	0,001129,VGIVT	0,0007524,TLSDL	0,0007524,TGHSL	0,0007524,TEFDF	0,0007524,SLGGA
no-random	krtm-helix	0.959689	0.001129	0.0002151	2637	0,001129,VGIVT	0,0007524,VVGIV	0,0007524,TLSDL	0,0007524,TGHSL	0,0007524,TEFDF
no-random	tm-helix	0.821591	0.00112375	0.00030798	2637	0,001123752,VGIVT	0,0007524,TLSDL	0,0007524,TGHSL	0,0007524,TEFDF	0,0007524,RLETI
no-random	krtm-sheet	0.96392	0.001129	0.0003762	2631	0,001129,VGIVT	0,0007524,VVGIV	0,0007524,TLSDL	0,0007524,TGHSL	0,0007524,TEFDF
no-random	tm-sheet	0.851519	0.001129	0.0002957	2637	0,001129,VGIVT	0,0007524,VVGIV	0,0007524,TLSDL	0,0007524,TGHSL	0,0007524,TEFDF
no-sheet	dc-helix	0.0499723	0.000208	1.04e-05	80786	0,000208,SSGSS	0,0001976,SGSSG	0,00019489,GSSGS	6,241e-05,LPGVG	6,241e-05,DELVA
no-sheet	dc-random	0.0371511	6.241e-05	1.04e-05	85198	6,241e-05,SEEEL	6,241e-05,LPGVG	6,241e-05,LLAEA	6,241e-05,LEALL	6,241e-05,DELVA
no-sheet	dc-sheet	0.200599	0.000208	1.04e-05	88165	0,000208,SSGSS	0,000208,GSSGS	0,0001976,SGSSG	6,241e-05,SEEEL	6,241e-05,LPGVG
no-sheet	dd-helix	0.0444604	0.000208	1.04e-05	80691	0,000208,SSGSS	0,0001976,SGSSG	0,00019465,GSSGS	6,241e-05,LPGVG	5,201e-05,LSEEE
no-sheet	dd-random	0.0950013	6.241e-05	1.04e-05	86248	6,241e-05,SEEEL	6,241e-05,LPGVG	6,241e-05,LLAEA	6,241e-05,LEALL	6,241e-05,DELVA
no-sheet	dd-sheet	0.078204	0.000208	1.04e-05	85754	0,000208,SSGSS	0,000208,GSSGS	0,0001976,SGSSG	6,241e-05,SEEEL	6,241e-05,LPGVG
no-sheet	no-helix	0.0401858	7.28e-05	1.04e-05	78752	7,28e-05,SSGSS	6,92e-05,SGSSG	6,241e-05,SEEEL	6,241e-05,LEALL	6,241e-05,AAALA
no-sheet	no-random	0.708739	0.000208	1.04e-05	89112	0,000208,SSGSS	0,000208,GSSGS	0,0001976,SGSSG	6,241e-05,SEEEL	6,241e-05,LPGVG
no-sheet	no-sheet	0	0	0	0	0,0,	0,0,	0,0,	0,0,	0,0,
no-sheet	all	0.0333466	0.00018239	1.04e-05	63109	0,00018239,SSGSS	0,00017983,GSSGS	0,00017199,SGSSG	5,9849e-05,LEALL	5,9849e-05,DELVA
no-sheet	random	0.257173	6.241e-05	1.04e-05	70352	6,241e-05,LPGVG	6,241e-05,LLAEA	6,241e-05,DELVA	6,241e-05,AAALA	5,6837e-05,SEEEL
no-sheet	s-helix	0.298407	0.000208	1.015e-05	61401	0,000208,SSGSS	0,000205387,GSSGS	0,000194987,SGSSG	6,241e-05,LPGVG	5,201e-05,GSSGA
no-sheet	s-sheet	0.255034	0.000208	1.04e-05	86205	0,000208,SSGSS	0,000208,GSSGS	0,0001976,SGSSG	6,241e-05,SEEEL	6,241e-05,LPGVG
no-sheet	krtm-helix	0.965543	0.000208	1.04e-05	88783	0,000208,SSGSS	0,000208,GSSGS	0,0001976,SGSSG	6,241e-05,SEEEL	6,241e-05,LPGVG
no-sheet	tm-helix	0.381855	0.000208	1.012e-05	80229	0,000208,GSSGS	0,000202752,SSGSS	0,0001976,SGSSG	6,241e-05,SEEEL	6,241e-05,LLAEA
no-sheet	krtm-sheet	0.976149	0.000208	1.04e-05	89202	0,000208,SSGSS	0,000208,GSSGS	0,0001976,SGSSG	6,241e-05,SEEEL	6,241e-05,LPGVG
no-sheet	tm-sheet	0.282006	0.000208	1.04e-05	86880	0,000208,GSSGS	0,0001976,SGSSG	0,00018117,SSGSS	6,241e-05,SEEEL	6,241e-05,LLAEA
all	dc-helix	0.0725499	4.353e-05	1.024e-05	3341	4,353e-05,VIGGG	3,841e-05,IIGGG	3,073e-05,IVGAG	3,073e-05,GVDVV	3,073e-05,GGGTG
all	dc-random	0.0782618	4.353e-05	1.024e-05	4032	4,353e-05,VIGGG	3,073e-05,LADAG	3,073e-05,IVGAG	3,073e-05,GVDVV	3,073e-05,GGGTG
all	dc-sheet	0.231088	4.353e-05	1.024e-05	4261	4,353e-05,VIGGG	3,841e-05,IIGGG	3,073e-05,LADAG	3,073e-05,GVDVV	3,073e-05,GGGTG
all	dd-helix	0.0746889	4.353e-05	1.024e-05	3314	4,353e-05,VIGGG	3,841e-05,IIGGG	3,073e-05,IVGAG	3,073e-05,GGGTG	3,073e-05,ALGAD
all	dd-random	0.131387	3.841e-05	1.024e-05	4095	3,841e-05,IIGGG	3,073e-05,LADAG	3,073e-05,IVGAG	3,073e-05,GVDVV	3,073e-05,GGGTG
all	dd-sheet	0.0973172	4.353e-05	1.024e-05	3947	4,353e-05,VIGGG	3,841e-05,IIGGG	3,073e-05,LADAG	3,073e-05,IVGAG	3,073e-05,GVDVV
all	no-helix	0.0138101	4.353e-05	1.024e-05	3057	4,353e-05,VIGGG	3,1652e-05,IIGGG	3,073e-05,LADAG	3,073e-05,IVGAG	3,073e-05,GVDVV
all	no-random	0.755183	4.353e-05	1.024e-05	4399	4,353e-05,VIGGG	3,841e-05,IIGGG	3,073e-05,LADAG	3,073e-05,IVGAG	3,073e-05,GVDVV
all	no-sheet	0.0333466	4.353e-05	1.009e-05	3325	4,353e-05,VIGGG	3,841e-05,IIGGG	3,073e-05,LADAG	3,073e-05,IVGAG	3,073e-05,GVDVV
all	all	0	0	0	0	0,0,	0,0,	0,0,	0,0,	0,0,
all	random	0.174684	4.353e-05	1.024e-05	3268	4,353e-05,VIGGG	3,073e-05,LADAG	3,073e-05,IVGAG	3,073e-05,GVDVV	3,073e-05,ALGAD
all	s-helix	0.201671	4.353e-05	1.004e-05	2402	4,353e-05,VIGGG	3,841e-05,IIGGG	3,073e-05,LADAG	3,073e-05,IVGAG	3,073e-05,GVDVV
all	s-sheet	0.193538	4.353e-05	1.024e-05	3803	4,353e-05,VIGGG	3,841e-05,IIGGG	3,073e-05,LADAG	3,073e-05,IVGAG	3,073e-05,GVDVV
all	krtm-helix	0.958256	4.353e-05	1.024e-05	4316	4,353e-05,VIGGG	3,841e-05,IIGGG	3,073e-05,LADAG	3,073e-05,IVGAG	3,073e-05,GVDVV
all	tm-helix	0.273871	3.841e-05	1.0112e-05	3028	3,841e-05,IIGGG	3,8282e-05,VIGGG	3,073e-05,GGGTG	3,073e-05,ALGAD	2,817e-05,GSSGS
all	krtm-sheet	0.973301	4.353e-05	1.024e-05	4438	4,353e-05,VIGGG	3,841e-05,IIGGG	3,073e-05,LADAG	3,073e-05,IVGAG	3,073e-05,GVDVV
all	tm-sheet	0.251448	3.841e-05	1.024e-05	4059	3,841e-05,IIGGG	3,073e-05,LADAG	3,073e-05,IVGAG	3,073e-05,GVDVV	3,073e-05,GGGTG
random	dc-helix	0.273051	0.00071699	1.115e-05	11601	0,00071699,GSSGS	0,0006744,SSGSS	0,0006744,SGSSG	0,000535,SGPSS	0,0002508,HHHHH
random	dc-random	0.276566	0.000535	1.086e-05	7924	0,000535,SGPSS	6,13e-05,KSGPS	5,573e-05,GSSGK	5,016e-05,VPRGS	5,016e-05,SSGPS
random	dc-sheet	0.529357	0.0007301	1.115e-05	12089	0,0007301,GSSGS	0,0006744,SSGSS	0,0006744,SGSSG	0,000535,SGPSS	0,0002508,HHHHH
random	dd-helix	0.363975	0.00071675	1.115e-05	11444	0,00071675,GSSGS	0,0006744,SSGSS	0,0006744,SGSSG	0,000535,SGPSS	0,0002508,HHHHH
random	dd-random	0.447863	0.000535	1.115e-05	10142	0,000535,SGPSS	0,0003754,GSSGS	0,0003492,SSGSS	0,0003492,SGSSG	0,00019168,HHHHH
random	dd-sheet	0.421475	0.0007301	1.115e-05	11752	0,0007301,GSSGS	0,0006744,SSGSS	0,0006744,SGSSG	0,000535,SGPSS	0,0002508,HHHHH
random	no-helix	0.225898	0.0005747	1.115e-05	9295	0,0005747,GSSGS	0,000546,SGSSG	0,0005392,SSGSS	0,000535,SGPSS	0,00021025,HHHHH
random	no-random	0.878004	0.0007301	1.115e-05	12166	0,0007301,GSSGS	0,0006744,SSGSS	0,0006744,SGSSG	0,000535,SGPSS	0,0002508,HHHHH
random	no-sheet	0.257173	0.000535	1.115e-05	9679	0,000535,SGPSS	0,0005221,GSSGS	0,0004768,SGSSG	0,0004664,SSGSS	0,00020919,HHHHH
random	all	0.174684	0.00070193	1.115e-05	7847	0,00070193,GSSGS	0,00064879,SSGSS	0,00064879,SGSSG	0,000532439,SGPSS	0,000245679,HHHHH
random	random	0	0	0	0	0,0,	0,0,	0,0,	0,0,	0,0,
random	s-helix	0.0385313	0.000727487	1.115e-05	10442	0,000727487,GSSGS	0,0006744,SSGSS	0,000671787,SGSSG	0,000535,SGPSS	0,000248187,HHHHH
random	s-sheet	0.166956	0.0007301	1.115e-05	11863	0,0007301,GSSGS	0,0006744,SSGSS	0,0006744,SGSSG	0,000535,SGPSS	0,0002508,HHHHH
random	krtm-helix	0.992468	0.0007301	1.115e-05	12104	0,0007301,GSSGS	0,0006744,SSGSS	0,0006744,SGSSG	0,000535,SGPSS	0,0002508,HHHHH
random	tm-helix	0.596422	0.0007301	1.115e-05	11246	0,0007301,GSSGS	0,0006744,SGSSG	0,000669152,SSGSS	0,000535,SGPSS	0,0002508,HHHHH
random	krtm-sheet	0.990575	0.0007301	1.115e-05	12154	0,0007301,GSSGS	0,0006744,SSGSS	0,0006744,SGSSG	0,000535,SGPSS	0,0002508,HHHHH
random	tm-sheet	0.311865	0.0007301	1.115e-05	11764	0,0007301,GSSGS	0,0006744,SGSSG	0,00064757,SSGSS	0,000535,SGPSS	0,0002508,HHHHH
s-helix	dc-helix	0.30363	5.488e-05	1.033e-05	5176	5,488e-05,EELKK	4,965e-05,ALREA	4,442e-05,GKTTL	4,442e-05,EEALK	4,442e-05,AAARA
s-helix	dc-random	0.324693	6.272e-05	1.045e-05	7954	6,272e-05,AALAA	5,488e-05,EELKK	5,226e-05,LAAAL	5,226e-05,ALALA	5,226e-05,AAALA
s-helix	dc-sheet	0.567534	6.272e-05	1.045e-05	8100	6,272e-05,AALAA	5,488e-05,EELKK	5,226e-05,LAAAL	5,226e-05,AAALA	4,965e-05,LLAEA
s-helix	dd-helix	0.395111	5.488e-05	1.017e-05	5922	5,488e-05,EELKK	4,965e-05,ALREA	4,442e-05,GKTTL	4,442e-05,EEALK	4,442e-05,AAARA
s-helix	dd-random	0.480485	6.272e-05	1.045e-05	8026	6,272e-05,AALAA	5,488e-05,EELKK	5,226e-05,LAAAL	5,226e-05,ALALA	5,226e-05,AAALA
s-helix	dd-sheet	0.445035	6.272e-05	1.016e-05	7966	6,272e-05,AALAA	5,488e-05,EELKK	5,226e-05,LAAAL	5,226e-05,ALALA	5,226e-05,AAALA
s-helix	no-helix	0.265748	5.5962e-05	1.045e-05	7575	5,5962e-05,AALAA	5,488e-05,EELKK	5,226e-05,ALALA	5,226e-05,AAALA	4,965e-05,ALREA
s-helix	no-random	0.865706	5.488e-05	1.045e-05	8138	5,488e-05,EELKK	5,226e-05,LAAAL	5,226e-05,ALALA	5,226e-05,AAALA	4,965e-05,LLAEA
s-helix	no-sheet	0.298407	5.488e-05	1.045e-05	6347	5,488e-05,EELKK	4,965e-05,ALREA	4,704e-05,ALAEL	4,442e-05,GKTTL	4,442e-05,EEALK
s-helix	all	0.201671	5.488e-05	1.045e-05	5782	5,488e-05,EELKK	4,965e-05,ALREA	4,442e-05,GKTTL	4,442e-05,EEALK	4,442e-05,AAARA
s-helix	random	0.0385313	6.272e-05	1.0107e-05	7302	6,272e-05,AALAA	5,488e-05,EELKK	5,226e-05,LAAAL	5,226e-05,ALALA	5,226e-05,AAALA
s-helix	s-helix	0	0	0	0	0,0,	0,0,	0,0,	0,0,	0,0,
s-helix	s-sheet	0.0666802	6.272e-05	1.008e-05	7618	6,272e-05,AALAA	5,488e-05,EELKK	5,226e-05,LAAAL	5,226e-05,ALALA	5,226e-05,AAALA
s-helix	krtm-helix	0.986397	6.272e-05	1.045e-05	8109	6,272e-05,AALAA	5,488e-05,EELKK	5,226e-05,ALALA	5,226e-05,AAALA	4,965e-05,LLAEA
s-helix	tm-helix	0.421116	5.488e-05	1.039e-05	6682	5,488e-05,EELKK	4,965e-05,LLAEA	4,704e-05,EALLA	4,698e-05,AALAA	4,442e-05,GKTTL
s-helix	krtm-sheet	0.99206	6.272e-05	1.045e-05	8231	6,272e-05,AALAA	5,488e-05,EELKK	5,226e-05,LAAAL	5,226e-05,ALALA	5,226e-05,AAALA
s-helix	tm-sheet	0.29407	5.488e-05	1.045e-05	7937	5,488e-05,EELKK	5,226e-05,ALALA	5,226e-05,AAALA	4,965e-05,LLAEA	4,965e-05,ALREA
s-sheet	dc-helix	0.224017	0.0001124	1.605e-05	56476	0,0001124,CGGSL	8,026e-05,GIVSW	6,421e-05,YGGVT	6,421e-05,WDVVN	6,421e-05,VVLLN
s-sheet	dc-random	0.287011	0.0001124	1.605e-05	58360	0,0001124,CGGSL	8,026e-05,GIVSW	6,421e-05,YGGVT	6,421e-05,WDVVN	6,421e-05,VVLLN
s-sheet	dc-sheet	0.435073	6.421e-05	1.472e-05	51265	6,421e-05,VVAAA	6,421e-05,VTVKN	6,421e-05,VRIET	6,421e-05,VATGR	6,421e-05,VAFKI
s-sheet	dd-helix	0.367078	0.0001124	1.605e-05	56777	0,0001124,CGGSL	8,026e-05,GIVSW	6,421e-05,YGGVT	6,421e-05,VVLLN	6,421e-05,VTVKN
s-sheet	dd-random	0.481745	0.0001124	1.605e-05	58449	0,0001124,CGGSL	8,026e-05,GIVSW	6,421e-05,YGGVT	6,421e-05,WDVVN	6,421e-05,VVLLN
s-sheet	dd-sheet	0.391474	8.859e-05	1.605e-05	49179	8,859e-05,CGGSL	8,026e-05,GIVSW	6,421e-05,VTVKN	6,421e-05,VRIET	6,421e-05,VLVNA
s-sheet	no-helix	0.209687	9.888e-05	1.183e-05	48349	9,888e-05,CGGSL	7,3502e-05,GIVSW	6,421e-05,VTVKN	6,421e-05,VRIET	6,421e-05,VAVGV
s-sheet	no-random	0.85839	0.0001124	1.605e-05	59207	0,0001124,CGGSL	8,026e-05,GIVSW	6,421e-05,YGGVT	6,421e-05,WDVVN	6,421e-05,VVLLN
s-sheet	no-sheet	0.255034	0.0001124	1.13e-05	56500	0,0001124,CGGSL	8,026e-05,GIVSW	6,421e-05,YGGVT	6,421e-05,WDVVN	6,421e-05,VTVKN
s-sheet	all	0.193538	0.000109839	1.0929e-05	57933	0,000109839,CGGSL	8,026e-05,GIVSW	6,421e-05,YGGVT	6,421e-05,WDVVN	6,421e-05,VTVKN
s-sheet	random	0.166956	0.0001124	1.0477e-05	59263	0,0001124,CGGSL	8,026e-05,GIVSW	6,421e-05,YGGVT	6,421e-05,WDVVN	6,421e-05,VVLLN
s-sheet	s-helix	0.0666802	0.0001124	1.0824e-05	58316	0,0001124,CGGSL	8,026e-05,GIVSW	6,421e-05,YGGVT	6,421e-05,VTVKN	6,421e-05,VRIET
s-sheet	s-sheet	0	0	0	0	0,0,	0,0,	0,0,	0,0,	0,0,
s-sheet	krtm-helix	0.98746	0.0001124	1.605e-05	59151	0,0001124,CGGSL	8,026e-05,GIVSW	6,421e-05,YGGVT	6,421e-05,WDVVN	6,421e-05,VVLLN
s-sheet	tm-helix	0.549015	0.0001124	1.0802e-05	57015	0,0001124,CGGSL	7,5012e-05,GIVSW	6,421e-05,YGGVT	6,421e-05,WDVVN	6,421e-05,VTVKN
s-sheet	krtm-sheet	0.988082	0.0001124	1.605e-05	59401	0,0001124,CGGSL	8,026e-05,GIVSW	6,421e-05,YGGVT	6,421e-05,WDVVN	6,421e-05,VVLLN
s-sheet	tm-sheet	0.247584	0.0001124	1.605e-05	57662	0,0001124,CGGSL	8,026e-05,GIVSW	6,421e-05,YGGVT	6,421e-05,WDVVN	6,421e-05,VVLLN
krtm-helix	dc-helix	0.966135	0.0004832	8.246e-05	6091	0,0004832,LLVGI	0,0004832,FLAVL	0,00047009,LAAVA	0,0003221,YVFFG	0,0003221,YPIVW
krtm-helix	dc-random	0.981826	0.0004832	9.335e-05	6091	0,0004832,LLVGI	0,0004832,LAAVA	0,0004832,FLAVL	0,0003221,YVFFG	0,0003221,YPIVW
krtm-helix	dc-sheet	0.96905	0.0004832	3e-05	6091	0,0004832,LLVGI	0,0004832,LAAVA	0,0004832,FLAVL	0,0003221,YVFFG	0,0003221,YLGLL
krtm-helix	dd-helix	0.948643	0.0004832	9.435e-05	6091	0,0004832,LLVGI	0,0004832,LAAVA	0,00046985,FLAVL	0,0003221,YVFFG	0,0003221,YPIVW
krtm-helix	dd-random	0.961253	0.0004832	0.00010198	6091	0,0004832,LLVGI	0,0004832,LAAVA	0,0004832,FLAVL	0,0003221,YVFFG	0,0003221,YPIVW
krtm-helix	dd-sheet	0.954558	0.0004832	0.00011349	6091	0,0004832,LLVGI	0,0004832,LAAVA	0,0004832,FLAVL	0,0003221,YVFFG	0,0003221,YPIVW
krtm-helix	no-helix	0.968203	0.0004832	0.00012731	6091	0,0004832,LAAVA	0,0004832,FLAVL	0,00046968,LLVGI	0,0003221,YVFFG	0,0003221,YPIVW
krtm-helix	no-random	0.959689	0.0004832	0.0001611	6062	0,0004832,LLVGI	0,0004832,LAAVA	0,0004832,FLAVL	0,0003221,YVFFG	0,0003221,YPIVW
krtm-helix	no-sheet	0.965543	0.0004832	0.00010909	6091	0,0004832,FLAVL	0,0004728,LLVGI	0,0004728,LAAVA	0,0003221,YVFFG	0,0003221,YPIVW
krtm-helix	all	0.958256	0.0004832	0.00013037	6091	0,0004832,FLAVL	0,000478079,LLVGI	0,00047296,LAAVA	0,0003221,YVFFG	0,0003221,YPIVW
krtm-helix	random	0.992468	0.0004832	0.00014438	6091	0,0004832,LLVGI	0,0004832,LAAVA	0,0004832,FLAVL	0,0003221,YVFFG	0,0003221,YPIVW
krtm-helix	s-helix	0.986397	0.000480587	0.00011145	6091	0,000480587,LLVGI	0,000480587,FLAVL	0,000475361,LAAVA	0,0003221,YVFFG	0,0003221,YPIVW
krtm-helix	s-sheet	0.98746	0.0004832	0.00011294	6091	0,0004832,LLVGI	0,0004832,LAAVA	0,0004832,FLAVL	0,0003221,YVFFG	0,0003221,YPIVW
krtm-helix	krtm-helix	0	0	0	0	0,0,	0,0,	0,0,	0,0,	0,0,
krtm-helix	tm-helix	0.885995	0.00045171	9.288e-05	6091	0,00045171,FLAVL	0,00044122,LLVGI	0,00040973,LAAVA	0,0003221,GHISG	0,000316852,VPAGL
krtm-helix	krtm-sheet	0.988648	0.0004832	0.0001611	6071	0,0004832,LLVGI	0,0004832,LAAVA	0,0004832,FLAVL	0,0003221,YVFFG	0,0003221,YPIVW
krtm-helix	tm-sheet	0.985074	0.0004832	8.06e-05	6091	0,0004832,LLVGI	0,0004832,LAAVA	0,0004832,FLAVL	0,0003221,YVFFG	0,0003221,YPIVW
tm-helix	dc-helix	0.373979	8.921e-05	1.05e-05	26301	8,921e-05,LLLLV	8,659e-05,LILLL	6,822e-05,LAGLV	6,822e-05,ILLLL	6,822e-05,ILGII
tm-helix	dc-random	0.57887	9.97e-05	1.05e-05	28822	9,97e-05,LILLL	8,921e-05,LLLLV	7,871e-05,LAVLL	7,347e-05,LLALL	7,347e-05,LALLL
tm-helix	dc-sheet	0.565841	9.97e-05	1.05e-05	28740	9,97e-05,LILLL	8,921e-05,LLLLV	7,871e-05,LAVLL	7,347e-05,LLALL	7,347e-05,LALLL
tm-helix	dd-helix	0.352653	9.97e-05	1.003e-05	26662	9,97e-05,LILLL	8,921e-05,LLLLV	7,347e-05,LLALL	7,347e-05,LAAVA	6,822e-05,ILLLL
tm-helix	dd-random	0.494474	9.97e-05	1.05e-05	28869	9,97e-05,LILLL	8,921e-05,LLLLV	7,871e-05,LAVLL	7,347e-05,LLALL	7,347e-05,LALLL
tm-helix	dd-sheet	0.412146	9.97e-05	1.011e-05	27926	9,97e-05,LILLL	7,347e-05,LLALL	7,347e-05,LALLL	7,347e-05,LAAVA	7,347e-05,ALAVL
tm-helix	no-helix	0.365983	9.97e-05	1.05e-05	25829	9,97e-05,LILLL	8,2452e-05,LLLLV	7,871e-05,LAVLL	7,347e-05,LLALL	7,347e-05,LAAVA
tm-helix	no-random	0.821591	9.97e-05	1.05e-05	29568	9,97e-05,LILLL	8,921e-05,LLLLV	7,871e-05,LAVLL	7,347e-05,LLALL	7,347e-05,LALLL
tm-helix	no-sheet	0.381855	9.97e-05	1.05e-05	27198	9,97e-05,LILLL	8,921e-05,LLLLV	7,871e-05,LAVLL	7,347e-05,LALLL	7,347e-05,ALAVL
tm-helix	all	0.273871	9.97e-05	1.05e-05	22847	9,97e-05,LILLL	8,921e-05,LLLLV	7,1028e-05,LAVLL	7,0909e-05,ALAVL	6,822e-05,ILLLL
tm-helix	random	0.596422	9.97e-05	1.0167e-05	28250	9,97e-05,LILLL	8,921e-05,LLLLV	7,871e-05,LAVLL	7,347e-05,LLALL	7,347e-05,LALLL
tm-helix	s-helix	0.421116	9.7087e-05	1.05e-05	24299	9,7087e-05,LILLL	8,6597e-05,LLLLV	6,822e-05,ILLLL	6,822e-05,ILGII	6,5631e-05,LAAVA
tm-helix	s-sheet	0.549015	9.97e-05	1.019e-05	27343	9,97e-05,LILLL	7,871e-05,LAVLL	7,347e-05,LLALL	7,347e-05,LALLL	7,347e-05,LAAVA
tm-helix	krtm-helix	0.885995	9.97e-05	1.05e-05	27197	9,97e-05,LILLL	8,921e-05,LLLLV	7,347e-05,ALAVL	6,822e-05,LAGLV	6,822e-05,ILLLL
tm-helix	tm-helix	0	0	0	0	0,0,	0,0,	0,0,	0,0,	0,0,
tm-helix	krtm-sheet	0.983116	9.97e-05	1.05e-05	29652	9,97e-05,LILLL	8,921e-05,LLLLV	7,871e-05,LAVLL	7,347e-05,LLALL	7,347e-05,LALLL
tm-helix	tm-sheet	0.619649	9.97e-05	1.05e-05	28308	9,97e-05,LILLL	8,921e-05,LLLLV	7,871e-05,LAVLL	7,347e-05,LLALL	7,347e-05,LALLL
krtm-sheet	dc-helix	0.984982	0.0008414	0.00036828	2366	0,0008414,VGVGY	0,0008414,VGLSA	0,0008414,TLGTE	0,0008414,SVDVG	0,0008414,LGTEW
krtm-sheet	dc-random	0.977473	0.0008414	0.00037553	2366	0,0008414,YTQTL	0,0008414,VGLSA	0,0008414,TLGTE	0,0008414,SVDVG	0,0008414,LGTEW
krtm-sheet	dc-sheet	0.977265	0.0008414	0.00035516	2366	0,0008414,YTQTL	0,0008414,VGVGY	0,0008414,TLGTE	0,0008414,SVDVG	0,0008414,LGTEW
krtm-sheet	dd-helix	0.968914	0.0008414	0.00038065	2366	0,0008414,YTQTL	0,0008414,VGVGY	0,0008414,TLGTE	0,0008414,SVDVG	0,0008414,LGTEW
krtm-sheet	dd-random	0.956156	0.0008414	0.00036158	2366	0,0008414,YTQTL	0,0008414,VGVGY	0,0008414,VGLSA	0,0008414,TLGTE	0,0008414,SVDVG
krtm-sheet	dd-sheet	0.957967	0.0008414	0.00034928	2366	0,0008414,VGVGY	0,0008414,VGLSA	0,0008414,TLGTE	0,0008414,SVDVG	0,0008414,LGTEW
krtm-sheet	no-helix	0.974555	0.0008414	0.00039367	2366	0,0008414,YTQTL	0,0008414,VGLSA	0,0008414,TLGTE	0,0008414,LGTEW	0,0008414,GATTV
krtm-sheet	no-random	0.96392	0.0008414	4.45e-05	2366	0,0008414,YTQTL	0,0008414,VGVGY	0,0008414,VGLSA	0,0008414,TLGTE	0,0008414,SVDVG
krtm-sheet	no-sheet	0.976149	0.0008414	0.00038949	2366	0,0008414,YTQTL	0,0008414,VGVGY	0,0008414,VGLSA	0,0008414,SVDVG	0,0008414,LGTEW
krtm-sheet	all	0.973301	0.0008414	0.00040021	2366	0,0008414,VGVGY	0,0008414,LGTEW	0,0008414,GWLAG	0,000838839,YTQTL	0,000838839,TLGTE
krtm-sheet	random	0.990575	0.0008414	0.00039841	2366	0,0008414,YTQTL	0,0008414,VGLSA	0,0008414,TLGTE	0,0008414,LGTEW	0,0008414,GWLAG
krtm-sheet	s-helix	0.99206	0.0008414	0.00039196	2366	0,0008414,VGVGY	0,0008414,TLGTE	0,0008414,SVDVG	0,0008414,LGTEW	0,0008414,GLGAD
krtm-sheet	s-sheet	0.988082	0.0008414	0.00037254	2366	0,0008414,VGVGY	0,0008414,TLGTE	0,0008414,SVDVG	0,0008414,LGTEW	0,0008414,GWLAG
krtm-sheet	krtm-helix	0.988648	0.0008414	0.0002596	2366	0,0008414,YTQTL	0,0008414,VGVGY	0,0008414,VGLSA	0,0008414,TLGTE	0,0008414,SVDVG
krtm-sheet	tm-helix	0.983116	0.0008414	0.00037872	2366	0,0008414,YTQTL	0,0008414,TLGTE	0,0008414,SVDVG	0,0008414,GLGAD	0,0008414,GATTV
krtm-sheet	krtm-sheet	0	0	0	0	0,0,	0,0,	0,0,	0,0,	0,0,
krtm-sheet	tm-sheet	0.977487	0.0008414	0.0002329	2366	0,0008414,GATTV	0,0008414,FGATT	0,00081457,YTQTL	0,00081457,SVDVG	0,00081457,LGTEW
tm-sheet	dc-helix	0.293601	0.0001878	1.372e-05	34608	0,0001878,PTLDL	0,000161,LYGKV	0,0001342,SASAG	0,0001342,RQFNV	0,0001342,QLGLG
tm-sheet	dc-random	0.319821	0.00016522	2.683e-05	33713	0,00016522,PTLDL	0,000161,LYGKV	0,0001342,SASAG	0,0001342,RQFNV	0,0001342,QLGLG
tm-sheet	dc-sheet	0.415364	0.0001878	1.496e-05	34277	0,0001878,PTLDL	0,000161,LYGKV	0,0001342,SASAG	0,0001342,RQFNV	0,0001342,QLGLG
tm-sheet	dd-helix	0.369205	0.0001878	1.348e-05	34655	0,0001878,PTLDL	0,000161,LYGKV	0,0001342,SASAG	0,0001342,RQFNV	0,0001342,QLGLG
tm-sheet	dd-random	0.467533	0.0001878	2.41e-05	34021	0,0001878,PTLDL	0,000161,LYGKV	0,0001342,SASAG	0,0001342,QLGLG	0,0001342,PTVSA
tm-sheet	dd-sheet	0.34187	0.0001878	2.683e-05	33537	0,0001878,PTLDL	0,000161,LYGKV	0,0001342,SASAG	0,0001342,RQFNV	0,0001342,PTVSA
tm-sheet	no-helix	0.233387	0.0001878	1.331e-05	34757	0,0001878,PTLDL	0,000161,LYGKV	0,0001342,RQFNV	0,0001342,PTVSA	0,0001342,LGVDY
tm-sheet	no-random	0.851519	0.0001878	2.683e-05	34760	0,0001878,PTLDL	0,000161,LYGKV	0,0001342,SASAG	0,0001342,RQFNV	0,0001342,QLGLG
tm-sheet	no-sheet	0.282006	0.0001878	1.643e-05	34606	0,0001878,PTLDL	0,000161,LYGKV	0,0001342,SASAG	0,0001342,RQFNV	0,0001342,LSGPL
tm-sheet	all	0.251448	0.0001878	1.147e-05	34831	0,0001878,PTLDL	0,000161,LYGKV	0,0001342,RQFNV	0,0001342,PTVSA	0,0001342,LSGPL
tm-sheet	random	0.311865	0.0001878	1.011e-05	34844	0,0001878,PTLDL	0,000161,LYGKV	0,0001342,SASAG	0,0001342,PTVSA	0,0001342,LSGPL
tm-sheet	s-helix	0.29407	0.0001878	1.115e-05	34812	0,0001878,PTLDL	0,000161,LYGKV	0,0001342,SASAG	0,0001342,RQFNV	0,0001342,QLGLG
tm-sheet	s-sheet	0.247584	0.0001878	1.078e-05	34745	0,0001878,PTLDL	0,000161,LYGKV	0,0001342,SASAG	0,0001342,RQFNV	0,0001342,PTVSA
tm-sheet	krtm-helix	0.985074	0.0001878	2.683e-05	34565	0,0001878,PTLDL	0,000161,LYGKV	0,0001342,SASAG	0,0001342,RQFNV	0,0001342,QLGLG
tm-sheet	tm-helix	0.619649	0.0001878	1.109e-05	34559	0,0001878,PTLDL	0,000161,LYGKV	0,0001342,SASAG	0,0001342,RQFNV	0,0001342,QLGLG
tm-sheet	krtm-sheet	0.977487	0.000161	2.683e-05	33870	0,000161,LYGKV	0,0001342,SASAG	0,0001342,RQFNV	0,0001342,PTVSA	0,0001342,LSGPL
tm-sheet	tm-sheet	0	0	0	0	0,0,	0,0,	0,0,	0,0,	0,0,
