# Supplementary material for: 50 years of amino acid hydrophobicity scales: revisiting the capacity for peptide classification
Source: Biol Res. 2016 Jul 4;49:31. doi: 10.1186/s40659-016-0092-5 (PMC4932767; doi:10.1186/s40659-016-0092-5)
Supplement: Supplementary file 9 — 10.1186/s40659-016-0092-5 Distance of amino acids hydrophobicity values to evolved random scale. Given is the scale identifier (column 1) and scale separation capacity (column 2). Furthermore, for each amino acid (columns 3 to 22) the distance of the normalized hydrophobicity value to the evolved hydrophobicity scale value is shown. [file 40659_2016_92_MOESM9_ESM.xlsx]

## Sheet: Tabelle1
Index	separation	Ala	Cys	Leu	Met	Glu	Gln	His	Lys	Val	Ile	Phe	Tyr	Trp	Thr	Gly	Ser	Asp	Asn	Pro	Arg	Minimum	Maximum	Ala	Cys	Leu	Met	Glu	Gln	His	Lys	Val	Ile	Phe	Tyr	Trp	Thr	Gly	Ser	Asp	Asn	Pro	Arg
26	0.594131	-1.6	-2	-2.8	-3.4	8.2	4.1	3	8.8	-2.6	-3.1	-3.7	0.7	-1.9	-1.2	-1	-0.6	9.2	4.8	0.2	12.3	-3.7	12.3	0.13125	0.10625	0.05625	0.01875	0.74375	0.4875	0.41875	0.78125	0.06875	0.0375	0	0.275	0.1125	0.15625	0.16875	0.19375	0.80625	0.53125	0.24375	1
28	0.594131	1.6	2	2.8	3.4	-8.2	-4.1	-3	-8.8	2.6	3.1	3.7	-0.7	1.9	1.2	1	0.6	-9.2	-4.8	-0.2	-12.3	-12.3	3.7	0.86875	0.89375	0.94375	0.98125	0.25625	0.5125	0.58125	0.21875	0.93125	0.9625	1	0.725	0.8875	0.84375	0.83125	0.80625	0.19375	0.46875	0.75625	0
11	0.594081	6.7	8.4	11.7	14.2	-34.3	-17.2	-12.6	-36.8	10.9	13	15.5	-2.9	7.9	5	4.2	2.5	-38.5	-20.1	-0.8	-51.5	-51.5	15.5	0.868657	0.89403	0.943284	0.980597	0.256716	0.51194	0.580597	0.219403	0.931343	0.962687	1	0.725373	0.886567	0.843284	0.831343	0.80597	0.19403	0.468657	0.756716	0
69	0.590009	0.616	0.68	0.943	0.738	0.043	0.251	0.165	0.283	0.825	0.943	1	0.88	0.878	0.45	0.501	0.359	0.028	0.236	0.711	0	0	1	0.616	0.68	0.943	0.738	0.043	0.251	0.165	0.283	0.825	0.943	1	0.88	0.878	0.45	0.501	0.359	0.028	0.236	0.711	0
15	0.589301	41	169	103	77	-90	-104	-35	-148	116	104	128	36	102	10	-18	-31	-47	-74	-81	-109	-148	169	0.596215	1	0.791798	0.709779	0.182965	0.138801	0.356467	0	0.832808	0.794953	0.870662	0.580442	0.788644	0.498423	0.410095	0.369085	0.318612	0.233438	0.211356	0.123028
85	0.588516	0.35	0.76	1.8	1.1	-1.95	-0.93	-0.65	-1.54	1.32	1.83	1.69	0.39	1.35	-0.27	0	-0.63	-2.15	-0.99	0.84	-1.5	-2.15	1.83	0.628141	0.731156	0.992462	0.816583	0.0502513	0.306533	0.376884	0.153266	0.871859	1	0.964824	0.638191	0.879397	0.472362	0.540201	0.38191	0	0.291457	0.751256	0.163317
14	0.588218	51	137	103	73	-115	-128	-55	-205	108	106	108	11	69	-3	-13	-26	-78	-84	-79	-144	-205	137	0.748538	1	0.900585	0.812865	0.263158	0.225146	0.438596	0	0.915205	0.909357	0.915205	0.631579	0.80117	0.590643	0.561404	0.523392	0.371345	0.353801	0.368421	0.178363
13	0.587093	58	116	95	78	-131	-139	-73	-24	100	107	92	-11	59	-7	-11	-34	-97	-93	-79	-184	-184	116	0.806667	1	0.93	0.873333	0.176667	0.15	0.37	0.533333	0.946667	0.97	0.92	0.576667	0.81	0.59	0.576667	0.5	0.29	0.303333	0.35	0
76	0.586944	0.82	-2.31	1.95	0.2	-4.84	-1.96	-2.77	-3.44	1.64	2.05	2.77	-1.24	1.64	-0.73	0	-1.24	-6.1	-2.37	-2.68	-9.24	-9.24	2.77	0.837635	0.577019	0.931724	0.786012	0.366361	0.606162	0.538718	0.482931	0.905912	0.94005	1	0.666112	0.905912	0.708576	0.769359	0.666112	0.261449	0.572023	0.546211	0
71	0.583545	0.85	4.24	4.68	3.38	-1.76	-0.61	0.36	-2.72	3.36	4.95	4.92	2.64	6.19	0.72	0	-0.11	-2.12	-1.65	1.98	-2.78	-2.78	6.19	0.404682	0.782609	0.831661	0.686734	0.113712	0.241918	0.350056	0.00668896	0.684504	0.861761	0.858417	0.604236	1	0.39019	0.309922	0.297659	0.0735786	0.125975	0.530658	0
62	0.583489	0.31	1.54	1.7	1.23	-0.64	-0.22	0.13	-0.99	1.22	1.8	1.79	0.96	2.25	0.26	0	-0.04	-0.77	-0.6	0.72	-1.01	-1.01	2.25	0.404908	0.782209	0.831288	0.687117	0.113497	0.242331	0.349693	0.00613497	0.684049	0.861963	0.858896	0.604294	1	0.389571	0.309816	0.297546	0.0736196	0.125767	0.530675	0
97	0.583472	0.67	0.34	3.02	1.3	-7.35	-6.39	-3.82	-6.13	2.18	3.02	3.24	-0.98	2.86	-3.86	0	-4.35	-8.72	-7.23	1.75	-12.1	-12.1	3.24	0.832464	0.810952	0.985658	0.873533	0.309648	0.372229	0.539765	0.389179	0.9309	0.985658	1	0.724902	0.975228	0.537158	0.788787	0.505215	0.220339	0.317471	0.902868	0
86	0.583445	-0.67	-0.34	-3.02	-1.3	7.35	6.39	3.82	6.13	-2.18	-3.02	-3.24	0.98	-2.86	3.86	0	4.35	8.72	7.23	-1.75	12.1	-3.24	12.1	0.167536	0.189048	0.0143416	0.126467	0.690352	0.627771	0.460235	0.610821	0.0691004	0.0143416	0	0.275098	0.0247718	0.462842	0.211213	0.494785	0.779661	0.682529	0.0971317	1
82	0.583313	0.32	5.48	2.34	1.6	-4.39	-2.7	-0.61	-4.75	3.78	4.55	2.06	0.98	2.15	-0.65	0	-1.96	-4.59	-2.89	-3.16	-1.04	-4.75	5.48	0.495601	1	0.69306	0.620723	0.0351906	0.200391	0.404692	0	0.833822	0.909091	0.665689	0.560117	0.674487	0.400782	0.464321	0.272727	0.0156403	0.181818	0.155425	0.362659
23	0.58267	-0.78	-0.55	-0.56	-0.66	-1.45	-1.19	-0.99	-1.1	-0.51	-0.47	-0.47	-1	-0.7	-1.05	-0.68	-1	-1.35	-1.2	-0.69	-1.58	-1.58	-0.47	0.720721	0.927928	0.918919	0.828829	0.117117	0.351351	0.531532	0.432432	0.963964	1	1	0.522523	0.792793	0.477477	0.810811	0.522523	0.207207	0.342342	0.801802	0
16	0.582025	32	182	104	82	-74	-95	-25	-124	113	106	132	44	118	20	-22	-34	-29	-73	-82	-95	-124	182	0.509804	1	0.745098	0.673203	0.163399	0.0947712	0.323529	0	0.77451	0.751634	0.836601	0.54902	0.79085	0.470588	0.333333	0.294118	0.310458	0.166667	0.137255	0.0947712
57	0.581859	0.74	0.91	0.85	0.85	0.62	0.62	0.78	0.52	0.86	0.88	0.88	0.76	0.85	0.7	0.72	0.66	0.62	0.63	0.64	0.64	0.52	0.91	0.564103	1	0.846154	0.846154	0.25641	0.25641	0.666667	0	0.871795	0.923077	0.923077	0.615385	0.846154	0.461538	0.512821	0.358974	0.25641	0.282051	0.307692	0.307692
3	0.580883	0.25	0.04	0.53	0.26	-0.62	-0.69	-0.4	-1.1	0.54	0.73	0.61	0.02	0.37	-0.18	0.16	-0.26	-0.72	-0.64	-0.07	-1.76	-1.76	0.73	0.807229	0.722892	0.919679	0.811245	0.457831	0.429719	0.546185	0.26506	0.923695	1	0.951807	0.714859	0.855422	0.634538	0.771084	0.60241	0.417671	0.449799	0.678715	0
80	0.58014	0.5	4.77	3.27	3.27	-2.51	-2.51	1.51	-5.03	3.52	4.02	4.02	1.01	3.27	-0.5	0	-1.51	-2.51	-2.26	-2.01	-2.01	-5.03	4.77	0.564286	1	0.846939	0.846939	0.257143	0.257143	0.667347	0	0.872449	0.923469	0.923469	0.616327	0.846939	0.462245	0.513265	0.359184	0.257143	0.282653	0.308163	0.308163
51	0.579845	0.62	0.29	1.06	0.64	-0.74	-0.85	-0.4	-1.5	1.08	1.38	1.19	0.26	0.81	-0.05	0.48	-0.18	-0.9	-0.78	0.12	-2.53	-2.53	1.38	0.805627	0.721228	0.918159	0.810742	0.457801	0.429668	0.544757	0.263427	0.923274	1	0.951407	0.713555	0.85422	0.634271	0.769821	0.601023	0.41688	0.44757	0.677749	0
45	0.579477	1.6	1.9	3.5	1.9	-3.8	-4.4	-2.9	-4.2	3.6	4.5	2.5	-1.3	-0.3	-0.3	-0.4	-0.8	-3.5	-3.5	-1.6	-5.4	-5.4	4.5	0.707071	0.737374	0.89899	0.737374	0.161616	0.10101	0.252525	0.121212	0.909091	1	0.79798	0.414141	0.515152	0.515152	0.505051	0.464646	0.191919	0.191919	0.383838	0
78	0.579172	0.83	1.66	2.99	2.16	-4.15	-0.33	0.83	-4.98	2.49	2.99	4.15	3.82	5.65	0.66	0	-0.5	-4.15	-0.33	2.33	-4.98	-4.98	5.65	0.546566	0.624647	0.749765	0.671684	0.0780809	0.437441	0.546566	0	0.702728	0.749765	0.85889	0.827846	1	0.530574	0.468485	0.421449	0.0780809	0.437441	0.687676	0
64	0.579135	0.5	1	1.8	1.3	-2.5	-0.2	0.5	-3	1.5	1.8	2.5	2.3	3.4	0.4	0	-0.3	-2.5	-0.2	1.4	-3	-3	3.4	0.546875	0.625	0.75	0.671875	0.078125	0.4375	0.546875	0	0.703125	0.75	0.859375	0.828125	1	0.53125	0.46875	0.421875	0.078125	0.4375	0.6875	0
74	0.578986	1.06	5.36	4.9	5.08	-1.09	-0.97	2.72	-2.33	4.54	5.21	6.33	2.24	3.9	0.42	0	-0.27	-1.18	-0.21	-0.88	-1.3	-2.33	6.33	0.391455	0.887991	0.834873	0.855658	0.143187	0.157044	0.583141	0	0.793303	0.87067	1	0.527714	0.7194	0.317552	0.269053	0.237875	0.132794	0.244804	0.167436	0.118938
43	0.578905	0.2	1.9	0.5	0.5	-1.3	-1.1	0.4	-1.6	0.7	1.4	1	0.5	1.6	-0.4	-0.1	-0.7	-1.4	-0.5	-1	-0.7	-1.6	1.9	0.514286	1	0.6	0.6	0.0857143	0.142857	0.571429	0	0.657143	0.857143	0.742857	0.6	0.914286	0.342857	0.428571	0.257143	0.0571429	0.314286	0.171429	0.257143
25	0.578184	0.27	1.05	1.1	0.73	-1.17	-1.1	-0.28	-1.7	0.4	0.77	1.43	0.56	1.57	-0.63	0.16	-0.42	-0.81	-0.81	0.75	-1.87	-1.87	1.57	0.622093	0.848837	0.863372	0.755814	0.203488	0.223837	0.462209	0.0494186	0.659884	0.767442	0.959302	0.706395	1	0.360465	0.590116	0.421512	0.30814	0.30814	0.761628	0
36	0.578184	0.27	1.05	1.1	0.73	-1.17	-1.1	-0.28	-1.7	0.4	0.77	1.43	0.56	1.57	-0.63	0.16	-0.42	-0.81	-0.81	0.75	-1.87	-1.87	1.57	0.622093	0.848837	0.863372	0.755814	0.203488	0.223837	0.462209	0.0494186	0.659884	0.767442	0.959302	0.706395	1	0.360465	0.590116	0.421512	0.30814	0.30814	0.761628	0
67	0.578018	0.85	2.1	1.99	1.42	-0.79	-0.42	0.22	-1.19	2.53	3.14	1.69	1.37	1.76	-0.08	0	-0.52	-1.1	-0.48	-1.14	0.2	-1.19	3.14	0.471132	0.759815	0.734411	0.602771	0.0923788	0.177829	0.325635	0	0.859122	1	0.665127	0.591224	0.681293	0.256351	0.274827	0.154734	0.0207852	0.163972	0.0115473	0.321016
27	0.577806	1.8	2.5	3.8	1.9	-3.5	-3.5	-3.2	-3.9	4.2	4.5	2.8	-1.3	-0.9	-0.7	-0.4	-0.8	-3.5	-3.5	-1.6	-4.5	-4.5	4.5	0.7	0.777778	0.922222	0.711111	0.111111	0.111111	0.144444	0.0666667	0.966667	1	0.811111	0.355556	0.4	0.422222	0.455556	0.411111	0.111111	0.111111	0.322222	0
79	0.577691	0.21	6.04	4.68	3.66	-2.3	-1.52	1.23	-3.88	3.5	4.81	4.65	1.01	3.32	-0.78	0	-1.74	-1.36	-0.96	-0.75	-2.11	-3.88	6.04	0.412298	1	0.862903	0.760081	0.159274	0.237903	0.515121	0	0.743952	0.876008	0.859879	0.492944	0.725806	0.3125	0.391129	0.215726	0.254032	0.294355	0.315524	0.178427
96	0.577691	0.21	6.04	4.68	3.66	-2.3	-1.52	1.23	-3.88	3.5	4.81	4.65	1.01	3.32	-0.78	0	-1.74	-1.36	-0.96	-0.75	-2.11	-3.88	6.04	0.412298	1	0.862903	0.760081	0.159274	0.237903	0.515121	0	0.743952	0.876008	0.859879	0.492944	0.725806	0.3125	0.391129	0.215726	0.254032	0.294355	0.315524	0.178427
44	0.577687	1.5	2.5	3.8	1.9	-3.2	-3.68	-3.2	-4.11	4.2	4.5	2.8	-1.3	-0.46	-0.7	-0.84	-0.5	-3.6	-3.5	-1.9	-5.1	-5.1	4.5	0.6875	0.791667	0.927083	0.729167	0.197917	0.147917	0.197917	0.103125	0.96875	1	0.822917	0.395833	0.483333	0.458333	0.44375	0.479167	0.15625	0.166667	0.333333	0
70	0.577679	-0.21	-6.04	-4.68	-3.66	2.3	1.52	-1.23	3.88	-3.5	-4.81	-4.65	-1.01	-3.32	0.78	0	1.74	1.36	0.96	0.75	2.11	-6.04	3.88	0.587702	0	0.137097	0.239919	0.840726	0.762097	0.484879	1	0.256048	0.123992	0.140121	0.507056	0.274194	0.6875	0.608871	0.784274	0.745968	0.705645	0.684476	0.821573
7	0.577349	2.63	3.36	2.98	3.18	2.31	2.45	2.57	2.12	3.21	3.08	3.02	2.79	2.85	2.55	2.55	2.6	2.29	2.27	2.46	2.45	2.12	3.36	0.41129	1	0.693548	0.854839	0.153226	0.266129	0.362903	0	0.879032	0.774194	0.725806	0.540323	0.58871	0.346774	0.346774	0.387097	0.137097	0.120968	0.274194	0.266129
48	0.577136	5.33	7.93	8.47	8.95	3.65	3.87	5.1	2.95	7.63	8.83	9.03	5.89	7.66	4.49	4.48	4.09	3.59	3.71	3.87	4.18	2.95	9.03	0.391447	0.819079	0.907895	0.986842	0.115132	0.151316	0.353618	0	0.769737	0.967105	1	0.483553	0.774671	0.253289	0.251645	0.1875	0.105263	0.125	0.151316	0.202303
33	0.576784	13.05	14.3	14.19	13.62	11.41	11.78	12.42	11.01	14.73	15.34	13.89	13.57	13.96	12.12	12.2	11.68	11.1	11.72	11.06	12.4	11.01	15.34	0.471132	0.759815	0.734411	0.602771	0.0923788	0.177829	0.325635	0	0.859122	1	0.665127	0.591224	0.681293	0.256351	0.274827	0.154734	0.0207852	0.163972	0.0115473	0.321016
53	0.576513	1.36	1.27	1.47	1.42	0.25	0.33	0.68	0.09	1.37	1.44	1.57	0.83	1	1.08	1.09	0.97	0.11	0.33	0.54	0.15	0.09	1.57	0.858108	0.797297	0.932432	0.898649	0.108108	0.162162	0.398649	0	0.864865	0.912162	1	0.5	0.614865	0.668919	0.675676	0.594595	0.0135135	0.162162	0.304054	0.0405405
66	0.576116	24	194	103	90	-57	-87	-31	-9	111	102	131	43	116	34	-28	-36	0	-76	-85	-79	-87	194	0.395018	1	0.676157	0.629893	0.106762	0	0.199288	0.27758	0.704626	0.672598	0.775801	0.462633	0.72242	0.430605	0.209964	0.181495	0.309609	0.0391459	0.00711744	0.0284698
42	0.57604	0.18	0.27	0.41	0.44	-2.1	-1.22	-1.48	-2.53	0.32	0.37	0.5	-0.08	-0.01	-0.34	0.09	-0.4	-2.36	-1.3	-0.2	-5.4	-5.4	0.5	0.945763	0.961017	0.984746	0.989831	0.559322	0.708475	0.664407	0.486441	0.969492	0.977966	1	0.901695	0.913559	0.857627	0.930508	0.847458	0.515254	0.694915	0.881356	0
24	0.574267	1.1	2.5	3.8	1.9	-3.2	-3.68	-3.2	-4.11	4.2	4.5	2.8	-1.3	-0.46	-0.7	-0.64	-0.5	-3.6	-3.5	-1.9	-5.1	-5.1	4.5	0.645833	0.791667	0.927083	0.729167	0.197917	0.147917	0.197917	0.103125	0.96875	1	0.822917	0.395833	0.483333	0.458333	0.464583	0.479167	0.15625	0.166667	0.333333	0
56	0.572826	2.1	1.4	-9.2	-4.2	7.8	6	2.1	5.7	-3.7	-8	-9.2	-1.9	-10	5.2	5.7	6.5	10	7	2.1	4.2	-10	10	0.605	0.57	0.04	0.29	0.89	0.8	0.605	0.785	0.315	0.1	0.04	0.405	0	0.76	0.785	0.825	1	0.85	0.605	0.71
4	0.572531	12.97	14.63	14.9	14.39	11.89	11.76	12.16	11.36	15.71	15.67	14	13.42	13.93	11.69	12.43	11.23	10.85	11.42	11.37	11.72	10.85	15.71	0.436214	0.777778	0.833333	0.728395	0.213992	0.187243	0.269547	0.104938	1	0.99177	0.648148	0.528807	0.633745	0.17284	0.325103	0.0781893	0	0.117284	0.106996	0.179012
60	0.571605	-0.17	0.24	0.56	0.23	-2.02	-0.58	-0.17	-0.99	-0.07	0.31	1.13	0.94	1.85	-0.14	-0.01	-0.13	-1.23	-0.42	-0.45	-0.81	-2.02	1.85	0.478036	0.583979	0.666667	0.581395	0	0.372093	0.478036	0.26615	0.503876	0.602067	0.813953	0.764858	1	0.485788	0.51938	0.488372	0.204134	0.413437	0.405685	0.312661
68	0.571497	0.42	0.84	1.8	1.18	-0.37	-0.96	-2.28	-2.03	1.34	1.81	1.74	0.51	1.46	-0.26	0	-0.64	-0.51	-1.03	0.86	-1.56	-2.28	1.81	0.660147	0.762836	0.997555	0.845966	0.466993	0.322738	0	0.0611247	0.885086	1	0.982885	0.682152	0.914425	0.493888	0.557457	0.400978	0.432763	0.305623	0.767726	0.176039
52	0.571078	0.3	0.9	0.5	0.4	-0.7	-0.7	-0.1	-1.8	0.6	0.7	0.5	-0.4	0.3	-0.2	0.3	-0.1	-0.6	-0.5	-0.3	-1.4	-1.8	0.9	0.777778	1	0.851852	0.814815	0.407407	0.407407	0.62963	0	0.888889	0.925926	0.851852	0.518519	0.777778	0.592593	0.777778	0.62963	0.444444	0.481481	0.555556	0.148148
73	0.571036	-0.24	6.85	1.47	0.24	-3.67	-3.67	-2.44	-4.28	2.69	3.18	0.98	-0.73	-0.49	-2.69	0	-2.44	-3.42	-3.42	-2.93	-4.16	-4.28	6.85	0.362983	1	0.516622	0.40611	0.0548068	0.0548068	0.165319	0	0.626235	0.670261	0.472597	0.318958	0.340521	0.142857	0.384546	0.165319	0.0772686	0.0772686	0.121294	0.0107817
77	0.57086	0.67	1.48	3.02	1.67	-1.78	-2.12	-1.09	-2.46	2.18	3.02	3.02	-0.98	2.86	0.42	0	-0.1	-1.57	-2.27	1.75	-3.89	-3.89	3.02	0.659913	0.777135	1	0.804631	0.305355	0.256151	0.40521	0.206946	0.878437	1	1	0.421129	0.976845	0.623734	0.562952	0.54848	0.335745	0.234443	0.816208	0
32	0.570764	0.17	1.24	0.96	0.6	-1.19	-1.2	-0.25	-0.62	1.21	2.06	1.29	0.66	1.51	-0.62	-0.57	-0.83	-1.05	-0.9	-0.21	-0.7	-1.2	2.06	0.420245	0.748466	0.662577	0.552147	0.00306748	0	0.291411	0.177914	0.739264	1	0.763804	0.570552	0.831288	0.177914	0.193252	0.113497	0.0460123	0.0920245	0.303681	0.153374
35	0.570273	13.85	15.37	14.13	13.86	11.38	12.61	13.82	11.58	14.56	15.28	13.93	13.88	15.48	12.7	13.34	13.39	11.61	13.02	12.35	13.1	11.38	15.48	0.602439	0.973171	0.670732	0.604878	0	0.3	0.595122	0.0487805	0.77561	0.95122	0.621951	0.609756	1	0.321951	0.478049	0.490244	0.0560976	0.4	0.236585	0.419512
54	0.57016	0.62	0.29	1.53	0.64	-0.74	-0.85	-0.4	-1.5	1.8	1.38	1.19	0.26	0.81	-0.05	0.48	-0.18	-0.09	-0.78	0.12	-2.53	-2.53	1.8	0.727483	0.65127	0.937644	0.732102	0.413395	0.387991	0.491917	0.237875	1	0.903002	0.859122	0.644342	0.771363	0.572748	0.69515	0.542725	0.56351	0.404157	0.612009	0
6	0.570065	7.62	10.93	9.37	9.83	6.38	6.67	7.85	5.72	10.38	9.99	8.99	8.53	8.41	7.08	7.31	6.93	6.18	6.17	6.64	6.81	5.72	10.93	0.364683	1	0.700576	0.788868	0.126679	0.182342	0.408829	0	0.894434	0.819578	0.627639	0.539347	0.516315	0.261036	0.305182	0.232246	0.0882917	0.0863724	0.176583	0.209213
93	0.56981	-0.1	1.42	1.18	1.59	-0.83	-0.95	0.5	-1.4	1.27	1.13	2.12	0.21	0.51	-0.07	-0.33	-0.52	-0.78	-0.48	-0.73	-1.91	-1.91	2.12	0.449132	0.826303	0.766749	0.868486	0.26799	0.238213	0.598015	0.126551	0.789082	0.754342	1	0.526055	0.600496	0.456576	0.39206	0.344913	0.280397	0.354839	0.292804	0
47	0.569771	0.1	-1.42	-1.18	-1.59	0.83	0.95	-0.5	1.4	-1.27	-1.13	-2.12	-0.21	-0.51	0.07	0.33	0.52	0.78	0.48	0.73	1.91	-2.12	1.91	0.550868	0.173697	0.233251	0.131514	0.73201	0.761787	0.401985	0.873449	0.210918	0.245658	0	0.473945	0.399504	0.543424	0.60794	0.655087	0.719603	0.645161	0.707196	1
98	0.569499	0.67	2	3.02	1.67	-1.78	-2.12	-1.09	-2.46	2.18	3.02	3.24	-0.98	2.86	0.42	0	-0.1	-1.57	-2.27	1.75	-3.89	-3.89	3.24	0.639551	0.826087	0.969144	0.779804	0.295933	0.248247	0.392707	0.200561	0.851332	0.969144	1	0.408135	0.946704	0.604488	0.545582	0.531557	0.325386	0.227209	0.791024	0
87	0.569489	-0.67	-2	-3.02	-1.67	1.78	2.12	1.09	2.46	-2.18	-3.02	-3.24	0.98	-2.86	-0.42	0	0.1	1.57	2.27	-1.75	3.89	-3.24	3.89	0.360449	0.173913	0.0308555	0.220196	0.704067	0.751753	0.607293	0.799439	0.148668	0.0308555	0	0.591865	0.0532959	0.395512	0.454418	0.468443	0.674614	0.772791	0.208976	1
72	0.568861	0.54	5.81	4.16	4.61	-1.63	-1.45	1.65	-2.41	6.08	5.49	2.82	2.54	1.87	-0.72	0	-1.49	-2.07	-2.01	-1.63	-1.03	-2.41	6.08	0.347468	0.968198	0.773852	0.826855	0.0918728	0.113074	0.47821	0	1	0.930506	0.616019	0.583039	0.504122	0.199058	0.283863	0.108363	0.0400471	0.0471143	0.0918728	0.162544
81	0.568335	0.63	4.77	4.9	5.08	-1.36	-1.69	2.26	-2.92	4.36	3.98	6.68	1.47	2.29	0.71	0	-0.52	-1.23	-0.41	-1.09	-4.31	-4.31	6.68	0.4495	0.826206	0.838035	0.854413	0.268426	0.238399	0.597816	0.126479	0.788899	0.754322	1	0.525933	0.600546	0.456779	0.392175	0.344859	0.280255	0.354868	0.292994	0
5	0.567834	12.28	14.93	14.1	14.33	11.19	11.28	12.84	10.8	15.07	14.77	13.43	13.29	12.95	11.65	12.01	11.26	10.97	11	11.19	11.49	10.8	15.07	0.346604	0.967213	0.772834	0.826698	0.0913349	0.112412	0.477752	0	1	0.929742	0.615925	0.583138	0.503513	0.199063	0.283372	0.107728	0.0398126	0.0468384	0.0913349	0.161593
50	0.563421	0.38	0.5	0.45	0.4	0.18	0.07	0.17	0.03	0.54	0.6	0.5	0.15	0.27	0.23	0.36	0.22	0.15	0.12	0.18	0.01	0.01	0.6	0.627119	0.830508	0.745763	0.661017	0.288136	0.101695	0.271186	0.0338983	0.898305	1	0.830508	0.237288	0.440678	0.372881	0.59322	0.355932	0.237288	0.186441	0.288136	0
12	0.563134	-0.4	0.17	1.22	1.02	-1.22	-0.91	-0.64	-0.67	0.91	1.25	1.92	1.67	0.5	-0.28	-0.67	-0.55	-1.31	-0.92	-0.49	-0.59	-1.31	1.92	0.281734	0.458204	0.783282	0.721362	0.0278638	0.123839	0.20743	0.198142	0.687307	0.79257	1	0.922601	0.560372	0.318885	0.198142	0.235294	0	0.120743	0.25387	0.22291
84	0.562798	1.94	-1.24	2.28	-1.48	-10.2	-9.38	-10.27	-9.52	1.99	2.15	-0.76	-6.11	-5.88	-4.88	2.39	-5.06	-10.95	-9.68	0	-19.92	-19.92	2.39	0.97983	0.837293	0.995069	0.826535	0.435679	0.472434	0.432541	0.466159	0.982071	0.989242	0.858808	0.619005	0.629314	0.674137	1	0.666069	0.402062	0.458987	0.892873	0
2	0.562323	0.02	0.77	1.14	1	-1.14	-1.1	0.26	-0.41	1.13	1.81	1.35	1.11	1.71	-0.77	-0.8	-0.97	-1.04	-0.77	-0.09	-0.42	-1.14	1.81	0.39322	0.647458	0.772881	0.725424	0	0.0135593	0.474576	0.247458	0.769492	1	0.844068	0.762712	0.966102	0.125424	0.115254	0.0576271	0.0338983	0.125424	0.355932	0.244068
37	0.558332	1.12	0.59	1.18	0.55	-0.92	-0.78	-0.93	-0.8	1.13	1.16	0.67	-0.23	-0.19	-0.02	1.2	-0.05	-0.83	-0.83	0.54	-2.55	-2.55	1.2	0.978667	0.837333	0.994667	0.826667	0.434667	0.472	0.432	0.466667	0.981333	0.989333	0.858667	0.618667	0.629333	0.674667	1	0.666667	0.458667	0.458667	0.824	0
31	0.557004	0.36	0.7	1.18	1.21	-0.83	-1.05	-0.16	-0.56	1.21	2.17	1.01	1.05	1.31	-1.2	-0.82	-0.6	-1.09	-0.9	-0.06	-0.52	-1.2	2.17	0.462908	0.563798	0.706231	0.715134	0.109792	0.0445104	0.308605	0.189911	0.715134	1	0.655786	0.667656	0.744807	0	0.11276	0.178042	0.0326409	0.0890208	0.338279	0.20178
30	0.556718	-0.08	0.76	1.24	1.27	-1.31	-0.4	0.43	-0.09	1.09	1.39	1.53	1.53	2.25	-0.59	-0.84	-0.93	-0.71	-0.7	-0.01	-0.09	-1.31	2.25	0.345506	0.581461	0.716292	0.724719	0	0.255618	0.488764	0.342697	0.674157	0.758427	0.797753	0.797753	1	0.202247	0.132022	0.106742	0.168539	0.171348	0.365169	0.342697
19	0.555113	0.06	0.49	3.5	0.21	-0.1	0.31	-2.24	-1.62	1.59	3.48	4.8	1.89	2.29	0.65	0.21	-0.62	-0.2	0.25	0.71	-0.85	-2.24	4.8	0.326705	0.387784	0.815341	0.348011	0.303977	0.362216	0	0.0880682	0.544034	0.8125	1	0.586648	0.643466	0.410511	0.348011	0.230114	0.289773	0.353693	0.419034	0.197443
20	0.553777	2.62	0.73	6.57	-3.12	-0.45	-1.69	-0.74	-2.78	2.3	4.38	9.14	1.39	5.91	1.81	-1.15	-1.39	-2.84	-1.27	-0.12	1.26	-3.12	9.14	0.468189	0.314029	0.790375	0	0.217781	0.116639	0.194127	0.0277325	0.442088	0.611746	1	0.367863	0.736542	0.402121	0.160685	0.141109	0.0228385	0.150897	0.244698	0.357259
75	0.553333	0.29	2.06	1.33	0.59	-2.65	-4.28	-2.8	-4.87	2.65	3.54	2.06	-3.1	-1.33	-1.92	0	-2.06	-3.1	-3.54	-2.65	-5.16	-5.16	3.54	0.626437	0.829885	0.745977	0.66092	0.288506	0.101149	0.271264	0.0333333	0.897701	1	0.829885	0.236782	0.44023	0.372414	0.593103	0.356322	0.236782	0.186207	0.288506	0
17	0.551635	5	224	82	83	-8	-67	-50	-38	117	83	117	27	130	79	-47	-41	45	-77	-103	-57	-103	224	0.330275	1	0.565749	0.568807	0.29052	0.110092	0.16208	0.198777	0.672783	0.568807	0.672783	0.397554	0.712538	0.556575	0.171254	0.189602	0.452599	0.0795107	0	0.140673
89	0.550464	1.8	31.3	18.2	-5.3	-38.8	-28.4	-12.2	-25	8.7	2.2	-28.6	-9.4	-19.8	-8.8	7.7	-7.1	-66.8	-30.5	-28.6	-83.4	-83.4	31.3	0.742807	1	0.885789	0.680907	0.38884	0.479512	0.62075	0.509154	0.802964	0.746295	0.477768	0.645161	0.55449	0.650392	0.794246	0.665214	0.144725	0.461203	0.477768	0
83	0.550372	-0.44	0.58	2.46	1.1	-0.34	-0.71	-0.01	-2.45	1.73	2.46	2.54	1.63	2.56	-0.41	0	-0.84	-0.31	-1.32	1.29	-2.42	-2.45	2.56	0.401198	0.60479	0.98004	0.708583	0.421158	0.347305	0.487026	0	0.834331	0.98004	0.996008	0.814371	1	0.407186	0.489022	0.321357	0.427146	0.225549	0.746507	0.00598802
95	0.548707	4.6	5.1	5.4	5	2.8	4.2	4.6	4.3	4.7	5.1	5.9	5.8	6.7	4.7	4.8	4.7	3.6	4.4	4.4	4.5	2.8	6.7	0.461538	0.589744	0.666667	0.564103	0	0.358974	0.461538	0.384615	0.487179	0.589744	0.794872	0.769231	1	0.487179	0.512821	0.487179	0.205128	0.410256	0.410256	0.435897
58	0.548699	-4.6	-5.1	-5.4	-5	-2.8	-4.2	-4.6	-4.3	-4.7	-5.1	-5.9	-5.8	-6.7	-4.7	-4.8	-4.7	-3.6	-4.4	-4.4	-4.5	-6.7	-2.8	0.538462	0.410256	0.333333	0.435897	1	0.641026	0.538462	0.615385	0.512821	0.410256	0.205128	0.230769	0	0.512821	0.487179	0.512821	0.794872	0.589744	0.589744	0.564103
90	0.546797	4.3	3.8	14.5	7	-49.4	-29.6	-19.2	-44.8	13.4	9.9	-35.3	-3.4	-4.2	-11.4	0.1	-0.3	-40.7	-52.5	-35.3	-64.5	-64.5	14.5	0.870886	0.864557	1	0.905063	0.191139	0.441772	0.573418	0.249367	0.986076	0.941772	0.36962	0.773418	0.763291	0.672152	0.817722	0.812658	0.301266	0.151899	0.36962	0
49	0.541527	-0.3	6.3	6.6	2.5	0	-0.2	-1.3	-3.6	5.9	4.3	7.5	7.1	7.9	-2.2	1.2	-0.6	-1.4	-0.2	2.2	-1.1	-3.6	7.9	0.286957	0.86087	0.886957	0.530435	0.313043	0.295652	0.2	0	0.826087	0.686957	0.965217	0.930435	1	0.121739	0.417391	0.26087	0.191304	0.295652	0.504348	0.217391
59	0.539831	-0.5	0.02	1.25	0.67	-0.11	-0.77	-0.11	-2.8	0.46	1.12	1.71	0.71	2.09	-0.25	-1.15	-0.46	-0.43	-0.85	-0.14	-1.81	-2.8	2.09	0.470348	0.576687	0.828221	0.709611	0.550102	0.415133	0.550102	0	0.666667	0.801636	0.92229	0.717791	1	0.521472	0.337423	0.478528	0.484663	0.398773	0.543967	0.202454
92	0.539818	-0.61	-0.36	1.65	0.66	-0.51	-0.97	-0.69	-0.46	0.75	1.45	1.52	1.43	1.2	-0.29	-0.81	-0.42	-0.61	-0.89	0.17	-0.69	-0.97	1.65	0.137405	0.232824	1	0.622137	0.175573	0	0.10687	0.194656	0.656489	0.923664	0.950382	0.916031	0.828244	0.259542	0.0610687	0.209924	0.137405	0.0305344	0.435115	0.10687
46	0.539814	0.61	0.36	-1.65	-0.66	0.51	0.97	0.69	0.46	-0.75	-1.45	-1.52	-1.43	-1.2	0.29	0.81	0.42	0.61	0.89	-0.17	0.69	-1.65	0.97	0.862595	0.767176	0	0.377863	0.824427	1	0.89313	0.805344	0.343511	0.0763359	0.0496183	0.0839695	0.171756	0.740458	0.938931	0.790076	0.862595	0.969466	0.564885	0.89313
1	0.53979	-0.45	0.79	1.29	1.37	-0.8	-0.99	1.07	-0.36	1.26	0.76	1.48	1.49	1.38	-0.7	-1	-0.98	-1.52	-0.2	-0.12	-0.24	-1.52	1.49	0.355482	0.767442	0.933555	0.960133	0.239203	0.17608	0.860465	0.385382	0.923588	0.757475	0.996678	1	0.963455	0.272425	0.172757	0.179402	0	0.438538	0.465116	0.425249
10	0.53484	10.67	14.15	13.07	15	11.71	11.71	12.07	9.93	13.86	12.95	13.27	11.52	11.41	10.53	10.95	11.18	10.21	10.85	10.62	11.05	9.93	15	0.145957	0.832347	0.619329	1	0.351085	0.351085	0.422091	0	0.775148	0.595661	0.658777	0.313609	0.291913	0.118343	0.201183	0.246548	0.0552268	0.18146	0.136095	0.220907
9	0.534685	14.6	15.9	16.49	16.23	13.59	12.02	15.35	13.28	16.3	14.1	14.18	14.76	13.9	14.5	14.18	13.36	13.78	11.79	14.1	13.24	11.79	16.49	0.597872	0.874468	1	0.944681	0.382979	0.0489362	0.757447	0.317021	0.959574	0.491489	0.508511	0.631915	0.448936	0.576596	0.508511	0.334043	0.423404	0	0.491489	0.308511
61	0.534157	0.61	1.07	1.53	1.18	0.47	0	0.61	1.15	1.32	2.22	2.02	1.88	2.65	0.05	0.07	0.05	0.46	0.06	1.95	0.6	0	2.65	0.230189	0.403774	0.577358	0.445283	0.177358	0	0.230189	0.433962	0.498113	0.837736	0.762264	0.709434	1	0.0188679	0.0264151	0.0188679	0.173585	0.0226415	0.735849	0.226415
63	0.534117	0.87	1.52	2.17	1.67	0.67	0	0.87	1.64	1.87	3.15	2.87	2.67	3.77	0.07	0.1	0.07	0.66	0.09	2.77	0.85	0	3.77	0.230769	0.403183	0.575597	0.442971	0.177719	0	0.230769	0.435013	0.496021	0.835544	0.761273	0.708223	1	0.0185676	0.0265252	0.0185676	0.175066	0.0238727	0.734748	0.225464
91	0.532224	7.2	-3.8	17.3	4.6	-35.2	-30.2	-23	-41.2	8.7	9.9	-47	-18.4	3.6	-2.5	-1.3	-3.5	-55.1	-29.1	-47	-74.4	-74.4	17.3	0.889858	0.769902	1	0.861505	0.427481	0.482007	0.560523	0.36205	0.906216	0.919302	0.2988	0.610687	0.8506	0.784079	0.797165	0.773173	0.210469	0.494002	0.2988	0
41	0.531344	0.1	0.14	0.26	0.33	0.12	0.1	0.22	0.23	0.21	0.25	0.3	0.23	0.35	0.16	0.07	0.09	0.07	0.03	0.29	0.12	0.03	0.35	0.21875	0.34375	0.71875	0.9375	0.28125	0.21875	0.59375	0.625	0.5625	0.6875	0.84375	0.625	1	0.40625	0.125	0.1875	0.125	0	0.8125	0.28125
34	0.529059	14.65	16.43	14.06	14.09	11.35	13.43	15.21	12.15	14.4	15.22	13.96	14.19	17	13.27	14.47	15.1	12.12	14.31	13.63	13.8	11.35	17	0.584071	0.899115	0.479646	0.484956	0	0.368142	0.683186	0.141593	0.539823	0.684956	0.461947	0.502655	1	0.339823	0.552212	0.663717	0.136283	0.523894	0.40354	0.433628
29	0.524125	-0.33	1.31	2.95	1.69	-0.83	-2.52	-0.33	1.61	2.19	5.42	4.71	4.21	6.98	-2.34	-2.27	-2.34	-0.86	-2.29	4.46	-0.38	-2.52	6.98	0.230526	0.403158	0.575789	0.443158	0.177895	0	0.230526	0.434737	0.495789	0.835789	0.761053	0.708421	1	0.0189474	0.0263158	0.0189474	0.174737	0.0242105	0.734737	0.225263
8	0.524123	13.65	14.49	14.01	13.4	12.55	11.3	11.59	11.96	12.88	14.63	14.08	12.64	12.06	13	15.36	11.26	10.98	12.24	11.51	11.28	10.98	15.36	0.609589	0.80137	0.691781	0.552511	0.358447	0.0730594	0.139269	0.223744	0.43379	0.833333	0.707763	0.378995	0.246575	0.461187	1	0.0639269	0	0.287671	0.121005	0.0684932
21	0.521959	1.64	-9.3	-0.83	-4.26	-1.18	0.04	-7.17	2.36	-0.52	-3.02	1.36	-2.37	-2.61	-2.31	1.85	-1.59	-0.7	-0.83	-3.12	3.28	-9.3	3.28	0.869634	0	0.673291	0.400636	0.645469	0.742448	0.169316	0.926868	0.697933	0.499205	0.847377	0.550874	0.531797	0.555644	0.886328	0.612878	0.683625	0.673291	0.491256	1
65	0.520002	0.83	1.48	2.52	1.4	0.65	0	1.1	1.6	1.79	3.07	2.75	2.97	0.31	0.54	0.1	0.14	0.64	0.09	2.7	0.83	0	3.07	0.270358	0.482085	0.820847	0.456026	0.211726	0	0.358306	0.521173	0.583062	1	0.895765	0.967427	0.100977	0.175896	0.0325733	0.0456026	0.208469	0.029316	0.879479	0.270358
18	0.516288	-2	329	36	62	117	-37	-70	115	114	28	120	-7	179	174	-66	-52	248	-97	-132	-41	-132	329	0.281996	1	0.364425	0.420824	0.54013	0.206074	0.13449	0.535792	0.533623	0.347072	0.546638	0.27115	0.67462	0.663774	0.143167	0.173536	0.824295	0.0759219	0	0.197397
88	0.514746	-0.4	-0.5	-0.6	-0.3	-1.3	-0.7	-1	-0.4	-0.4	-0.4	-0.7	-1.2	-0.6	-0.4	0	-0.4	-0.8	-0.9	-0.9	-0.3	-1.3	0	0.692308	0.615385	0.538462	0.769231	0	0.461538	0.230769	0.692308	0.692308	0.692308	0.461538	0.0769231	0.538462	0.692308	1	0.692308	0.384615	0.307692	0.307692	0.769231
22	0.503585	-2.34	5.03	1.09	0.62	1.3	0.16	-3	1.56	2.06	7.26	2.57	-2.58	3.59	0.19	-1.06	1.93	-0.48	2.81	-0.15	1.6	-3	7.26	0.0643275	0.782651	0.398635	0.352827	0.419103	0.307992	0	0.444444	0.493177	1	0.542885	0.0409357	0.6423	0.310916	0.189084	0.480507	0.245614	0.566277	0.277778	0.448343
39	0.502455	0.87	1.32	1.64	1.73	1.14	1.19	1.56	1.16	1.41	1.58	1.94	1.78	2.25	1.06	0.63	0.86	0.98	1.03	0.93	1.62	0.63	2.25	0.148148	0.425926	0.623457	0.679012	0.314815	0.345679	0.574074	0.32716	0.481481	0.58642	0.808642	0.709877	1	0.265432	0	0.141975	0.216049	0.246914	0.185185	0.611111
94	0.497421	-1.15	1.2	-0.75	3.85	0.71	0.11	-3.12	-2.06	0.13	2.92	1.41	-0.13	1.14	0.45	1.84	0.26	-0.65	0.77	0.53	-0.58	-3.12	3.85	0.28264	0.619799	0.340029	1	0.549498	0.463415	0	0.15208	0.466284	0.866571	0.649928	0.428981	0.611191	0.512195	0.711621	0.484935	0.354376	0.558106	0.523673	0.364419
55	0.4974	1.15	-1.2	0.75	-3.85	-0.71	-0.11	3.12	2.06	-0.13	-2.92	-1.41	0.13	-1.14	-0.45	-1.84	-0.26	0.65	-0.77	-0.53	0.58	-3.85	3.12	0.71736	0.380201	0.659971	0	0.450502	0.536585	1	0.84792	0.533716	0.133429	0.350072	0.571019	0.388809	0.487805	0.288379	0.515065	0.645624	0.441894	0.476327	0.635581
38	0.469192	1.15	1.35	1.7	1.85	1.9	1.8	1.95	2	1.55	1.75	2.1	2.3	2.55	1.4	0.75	1.15	1.5	1.6	1.45	2.25	0.75	2.55	0.222222	0.333333	0.527778	0.611111	0.638889	0.583333	0.666667	0.694444	0.444444	0.555556	0.75	0.861111	1	0.361111	0	0.222222	0.416667	0.472222	0.388889	0.833333
40	0.466417	-1.18	-1.46	-1.93	-2.03	-1.86	-1.93	-2.02	-2.26	-1.65	-1.81	-2.23	-2.37	-2.66	-1.52	-0.88	-1.3	-1.59	-1.66	-1.47	-2.56	-2.66	-0.88	0.831461	0.674157	0.410112	0.353933	0.449438	0.410112	0.359551	0.224719	0.567416	0.477528	0.241573	0.162921	0	0.640449	1	0.764045	0.601124	0.561798	0.668539	0.0561798
evo	0.594	0.1776	0.1039	0.0346	0.3411	1	0.3213	0.4864	0.4908	0.1068	0.0273	0.1441	0.0923	0	0.2126	0.3502	0.3631	0.4974	0.4792	0.2	0.0153	0	1	0.1776	0.1039	0.0346	0.3411	1	0.3213	0.4864	0.4908	0.1068	0.0273	0.1441	0.0923	0	0.2126	0.3502	0.3631	0.4974	0.4792	0.2	0.0153

## Sheet: Tabelle2
Index	separation	Ala	Cys	Leu	Met	Glu	Gln	His	Lys	Val	Ile	Phe	Tyr	Trp	Thr	Gly	Ser	Asp	Asn	Pro	Arg
28	0.594131	0.86875	0.89375	0.94375	0.98125	0.25625	0.5125	0.58125	0.21875	0.93125	0.9625	1	0.725	0.8875	0.84375	0.83125	0.80625	0.19375	0.46875	0.75625	0
26	0.594131	0.13125	0.10625	0.05625	0.01875	0.74375	0.4875	0.41875	0.78125	0.06875	0.0375	0	0.275	0.1125	0.15625	0.16875	0.19375	0.80625	0.53125	0.24375	1
11	0.594081	0.868657	0.89403	0.943284	0.980597	0.256716	0.51194	0.580597	0.219403	0.931343	0.962687	1	0.725373	0.886567	0.843284	0.831343	0.80597	0.19403	0.468657	0.756716	0
69	0.590009	0.616	0.68	0.943	0.738	0.043	0.251	0.165	0.283	0.825	0.943	1	0.88	0.878	0.45	0.501	0.359	0.028	0.236	0.711	0
15	0.589301	0.596215	1	0.791798	0.709779	0.182965	0.138801	0.356467	0	0.832808	0.794953	0.870662	0.580442	0.788644	0.498423	0.410095	0.369085	0.318612	0.233438	0.211356	0.123028
85	0.588516	0.628141	0.731156	0.992462	0.816583	0.0502513	0.306533	0.376884	0.153266	0.871859	1	0.964824	0.638191	0.879397	0.472362	0.540201	0.38191	0	0.291457	0.751256	0.163317
14	0.588218	0.748538	1	0.900585	0.812865	0.263158	0.225146	0.438596	0	0.915205	0.909357	0.915205	0.631579	0.80117	0.590643	0.561404	0.523392	0.371345	0.353801	0.368421	0.178363
13	0.587093	0.806667	1	0.93	0.873333	0.176667	0.15	0.37	0.533333	0.946667	0.97	0.92	0.576667	0.81	0.59	0.576667	0.5	0.29	0.303333	0.35	0
76	0.586944	0.837635	0.577019	0.931724	0.786012	0.366361	0.606162	0.538718	0.482931	0.905912	0.94005	1	0.666112	0.905912	0.708576	0.769359	0.666112	0.261449	0.572023	0.546211	0
71	0.583545	0.404682	0.782609	0.831661	0.686734	0.113712	0.241918	0.350056	0.00668896	0.684504	0.861761	0.858417	0.604236	1	0.39019	0.309922	0.297659	0.0735786	0.125975	0.530658	0
62	0.583489	0.404908	0.782209	0.831288	0.687117	0.113497	0.242331	0.349693	0.00613497	0.684049	0.861963	0.858896	0.604294	1	0.389571	0.309816	0.297546	0.0736196	0.125767	0.530675	0
97	0.583472	0.832464	0.810952	0.985658	0.873533	0.309648	0.372229	0.539765	0.389179	0.9309	0.985658	1	0.724902	0.975228	0.537158	0.788787	0.505215	0.220339	0.317471	0.902868	0
86	0.583445	0.167536	0.189048	0.0143416	0.126467	0.690352	0.627771	0.460235	0.610821	0.0691004	0.0143416	0	0.275098	0.0247718	0.462842	0.211213	0.494785	0.779661	0.682529	0.0971317	1
82	0.583313	0.495601	1	0.69306	0.620723	0.0351906	0.200391	0.404692	0	0.833822	0.909091	0.665689	0.560117	0.674487	0.400782	0.464321	0.272727	0.0156403	0.181818	0.155425	0.362659
23	0.58267	0.720721	0.927928	0.918919	0.828829	0.117117	0.351351	0.531532	0.432432	0.963964	1	1	0.522523	0.792793	0.477477	0.810811	0.522523	0.207207	0.342342	0.801802	0
16	0.582025	0.509804	1	0.745098	0.673203	0.163399	0.0947712	0.323529	0	0.77451	0.751634	0.836601	0.54902	0.79085	0.470588	0.333333	0.294118	0.310458	0.166667	0.137255	0.0947712
57	0.581859	0.564103	1	0.846154	0.846154	0.25641	0.25641	0.666667	0	0.871795	0.923077	0.923077	0.615385	0.846154	0.461538	0.512821	0.358974	0.25641	0.282051	0.307692	0.307692
3	0.580883	0.807229	0.722892	0.919679	0.811245	0.457831	0.429719	0.546185	0.26506	0.923695	1	0.951807	0.714859	0.855422	0.634538	0.771084	0.60241	0.417671	0.449799	0.678715	0
80	0.58014	0.564286	1	0.846939	0.846939	0.257143	0.257143	0.667347	0	0.872449	0.923469	0.923469	0.616327	0.846939	0.462245	0.513265	0.359184	0.257143	0.282653	0.308163	0.308163
51	0.579845	0.805627	0.721228	0.918159	0.810742	0.457801	0.429668	0.544757	0.263427	0.923274	1	0.951407	0.713555	0.85422	0.634271	0.769821	0.601023	0.41688	0.44757	0.677749	0
45	0.579477	0.707071	0.737374	0.89899	0.737374	0.161616	0.10101	0.252525	0.121212	0.909091	1	0.79798	0.414141	0.515152	0.515152	0.505051	0.464646	0.191919	0.191919	0.383838	0
78	0.579172	0.546566	0.624647	0.749765	0.671684	0.0780809	0.437441	0.546566	0	0.702728	0.749765	0.85889	0.827846	1	0.530574	0.468485	0.421449	0.0780809	0.437441	0.687676	0
64	0.579135	0.546875	0.625	0.75	0.671875	0.078125	0.4375	0.546875	0	0.703125	0.75	0.859375	0.828125	1	0.53125	0.46875	0.421875	0.078125	0.4375	0.6875	0
74	0.578986	0.391455	0.887991	0.834873	0.855658	0.143187	0.157044	0.583141	0	0.793303	0.87067	1	0.527714	0.7194	0.317552	0.269053	0.237875	0.132794	0.244804	0.167436	0.118938
43	0.578905	0.514286	1	0.6	0.6	0.0857143	0.142857	0.571429	0	0.657143	0.857143	0.742857	0.6	0.914286	0.342857	0.428571	0.257143	0.0571429	0.314286	0.171429	0.257143
25	0.578184	0.622093	0.848837	0.863372	0.755814	0.203488	0.223837	0.462209	0.0494186	0.659884	0.767442	0.959302	0.706395	1	0.360465	0.590116	0.421512	0.30814	0.30814	0.761628	0
36	0.578184	0.622093	0.848837	0.863372	0.755814	0.203488	0.223837	0.462209	0.0494186	0.659884	0.767442	0.959302	0.706395	1	0.360465	0.590116	0.421512	0.30814	0.30814	0.761628	0
67	0.578018	0.471132	0.759815	0.734411	0.602771	0.0923788	0.177829	0.325635	0	0.859122	1	0.665127	0.591224	0.681293	0.256351	0.274827	0.154734	0.0207852	0.163972	0.0115473	0.321016
27	0.577806	0.7	0.777778	0.922222	0.711111	0.111111	0.111111	0.144444	0.0666667	0.966667	1	0.811111	0.355556	0.4	0.422222	0.455556	0.411111	0.111111	0.111111	0.322222	0
79	0.577691	0.412298	1	0.862903	0.760081	0.159274	0.237903	0.515121	0	0.743952	0.876008	0.859879	0.492944	0.725806	0.3125	0.391129	0.215726	0.254032	0.294355	0.315524	0.178427
96	0.577691	0.412298	1	0.862903	0.760081	0.159274	0.237903	0.515121	0	0.743952	0.876008	0.859879	0.492944	0.725806	0.3125	0.391129	0.215726	0.254032	0.294355	0.315524	0.178427
44	0.577687	0.6875	0.791667	0.927083	0.729167	0.197917	0.147917	0.197917	0.103125	0.96875	1	0.822917	0.395833	0.483333	0.458333	0.44375	0.479167	0.15625	0.166667	0.333333	0
70	0.577679	0.587702	0	0.137097	0.239919	0.840726	0.762097	0.484879	1	0.256048	0.123992	0.140121	0.507056	0.274194	0.6875	0.608871	0.784274	0.745968	0.705645	0.684476	0.821573
7	0.577349	0.41129	1	0.693548	0.854839	0.153226	0.266129	0.362903	0	0.879032	0.774194	0.725806	0.540323	0.58871	0.346774	0.346774	0.387097	0.137097	0.120968	0.274194	0.266129
48	0.577136	0.391447	0.819079	0.907895	0.986842	0.115132	0.151316	0.353618	0	0.769737	0.967105	1	0.483553	0.774671	0.253289	0.251645	0.1875	0.105263	0.125	0.151316	0.202303
33	0.576784	0.471132	0.759815	0.734411	0.602771	0.0923788	0.177829	0.325635	0	0.859122	1	0.665127	0.591224	0.681293	0.256351	0.274827	0.154734	0.0207852	0.163972	0.0115473	0.321016
53	0.576513	0.858108	0.797297	0.932432	0.898649	0.108108	0.162162	0.398649	0	0.864865	0.912162	1	0.5	0.614865	0.668919	0.675676	0.594595	0.0135135	0.162162	0.304054	0.0405405
66	0.576116	0.395018	1	0.676157	0.629893	0.106762	0	0.199288	0.27758	0.704626	0.672598	0.775801	0.462633	0.72242	0.430605	0.209964	0.181495	0.309609	0.0391459	0.00711744	0.0284698
42	0.57604	0.945763	0.961017	0.984746	0.989831	0.559322	0.708475	0.664407	0.486441	0.969492	0.977966	1	0.901695	0.913559	0.857627	0.930508	0.847458	0.515254	0.694915	0.881356	0
24	0.574267	0.645833	0.791667	0.927083	0.729167	0.197917	0.147917	0.197917	0.103125	0.96875	1	0.822917	0.395833	0.483333	0.458333	0.464583	0.479167	0.15625	0.166667	0.333333	0
56	0.572826	0.605	0.57	0.04	0.29	0.89	0.8	0.605	0.785	0.315	0.1	0.04	0.405	0	0.76	0.785	0.825	1	0.85	0.605	0.71
4	0.572531	0.436214	0.777778	0.833333	0.728395	0.213992	0.187243	0.269547	0.104938	1	0.99177	0.648148	0.528807	0.633745	0.17284	0.325103	0.0781893	0	0.117284	0.106996	0.179012
60	0.571605	0.478036	0.583979	0.666667	0.581395	0	0.372093	0.478036	0.26615	0.503876	0.602067	0.813953	0.764858	1	0.485788	0.51938	0.488372	0.204134	0.413437	0.405685	0.312661
68	0.571497	0.660147	0.762836	0.997555	0.845966	0.466993	0.322738	0	0.0611247	0.885086	1	0.982885	0.682152	0.914425	0.493888	0.557457	0.400978	0.432763	0.305623	0.767726	0.176039
52	0.571078	0.777778	1	0.851852	0.814815	0.407407	0.407407	0.62963	0	0.888889	0.925926	0.851852	0.518519	0.777778	0.592593	0.777778	0.62963	0.444444	0.481481	0.555556	0.148148
73	0.571036	0.362983	1	0.516622	0.40611	0.0548068	0.0548068	0.165319	0	0.626235	0.670261	0.472597	0.318958	0.340521	0.142857	0.384546	0.165319	0.0772686	0.0772686	0.121294	0.0107817
77	0.57086	0.659913	0.777135	1	0.804631	0.305355	0.256151	0.40521	0.206946	0.878437	1	1	0.421129	0.976845	0.623734	0.562952	0.54848	0.335745	0.234443	0.816208	0
32	0.570764	0.420245	0.748466	0.662577	0.552147	0.00306748	0	0.291411	0.177914	0.739264	1	0.763804	0.570552	0.831288	0.177914	0.193252	0.113497	0.0460123	0.0920245	0.303681	0.153374
35	0.570273	0.602439	0.973171	0.670732	0.604878	0	0.3	0.595122	0.0487805	0.77561	0.95122	0.621951	0.609756	1	0.321951	0.478049	0.490244	0.0560976	0.4	0.236585	0.419512
54	0.57016	0.727483	0.65127	0.937644	0.732102	0.413395	0.387991	0.491917	0.237875	1	0.903002	0.859122	0.644342	0.771363	0.572748	0.69515	0.542725	0.56351	0.404157	0.612009	0
6	0.570065	0.364683	1	0.700576	0.788868	0.126679	0.182342	0.408829	0	0.894434	0.819578	0.627639	0.539347	0.516315	0.261036	0.305182	0.232246	0.0882917	0.0863724	0.176583	0.209213
93	0.56981	0.449132	0.826303	0.766749	0.868486	0.26799	0.238213	0.598015	0.126551	0.789082	0.754342	1	0.526055	0.600496	0.456576	0.39206	0.344913	0.280397	0.354839	0.292804	0
47	0.569771	0.550868	0.173697	0.233251	0.131514	0.73201	0.761787	0.401985	0.873449	0.210918	0.245658	0	0.473945	0.399504	0.543424	0.60794	0.655087	0.719603	0.645161	0.707196	1
98	0.569499	0.639551	0.826087	0.969144	0.779804	0.295933	0.248247	0.392707	0.200561	0.851332	0.969144	1	0.408135	0.946704	0.604488	0.545582	0.531557	0.325386	0.227209	0.791024	0
87	0.569489	0.360449	0.173913	0.0308555	0.220196	0.704067	0.751753	0.607293	0.799439	0.148668	0.0308555	0	0.591865	0.0532959	0.395512	0.454418	0.468443	0.674614	0.772791	0.208976	1
72	0.568861	0.347468	0.968198	0.773852	0.826855	0.0918728	0.113074	0.47821	0	1	0.930506	0.616019	0.583039	0.504122	0.199058	0.283863	0.108363	0.0400471	0.0471143	0.0918728	0.162544
81	0.568335	0.4495	0.826206	0.838035	0.854413	0.268426	0.238399	0.597816	0.126479	0.788899	0.754322	1	0.525933	0.600546	0.456779	0.392175	0.344859	0.280255	0.354868	0.292994	0
5	0.567834	0.346604	0.967213	0.772834	0.826698	0.0913349	0.112412	0.477752	0	1	0.929742	0.615925	0.583138	0.503513	0.199063	0.283372	0.107728	0.0398126	0.0468384	0.0913349	0.161593
50	0.563421	0.627119	0.830508	0.745763	0.661017	0.288136	0.101695	0.271186	0.0338983	0.898305	1	0.830508	0.237288	0.440678	0.372881	0.59322	0.355932	0.237288	0.186441	0.288136	0
12	0.563134	0.281734	0.458204	0.783282	0.721362	0.0278638	0.123839	0.20743	0.198142	0.687307	0.79257	1	0.922601	0.560372	0.318885	0.198142	0.235294	0	0.120743	0.25387	0.22291
84	0.562798	0.97983	0.837293	0.995069	0.826535	0.435679	0.472434	0.432541	0.466159	0.982071	0.989242	0.858808	0.619005	0.629314	0.674137	1	0.666069	0.402062	0.458987	0.892873	0
2	0.562323	0.39322	0.647458	0.772881	0.725424	0	0.0135593	0.474576	0.247458	0.769492	1	0.844068	0.762712	0.966102	0.125424	0.115254	0.0576271	0.0338983	0.125424	0.355932	0.244068
37	0.558332	0.978667	0.837333	0.994667	0.826667	0.434667	0.472	0.432	0.466667	0.981333	0.989333	0.858667	0.618667	0.629333	0.674667	1	0.666667	0.458667	0.458667	0.824	0
31	0.557004	0.462908	0.563798	0.706231	0.715134	0.109792	0.0445104	0.308605	0.189911	0.715134	1	0.655786	0.667656	0.744807	0	0.11276	0.178042	0.0326409	0.0890208	0.338279	0.20178
30	0.556718	0.345506	0.581461	0.716292	0.724719	0	0.255618	0.488764	0.342697	0.674157	0.758427	0.797753	0.797753	1	0.202247	0.132022	0.106742	0.168539	0.171348	0.365169	0.342697
19	0.555113	0.326705	0.387784	0.815341	0.348011	0.303977	0.362216	0	0.0880682	0.544034	0.8125	1	0.586648	0.643466	0.410511	0.348011	0.230114	0.289773	0.353693	0.419034	0.197443
20	0.553777	0.468189	0.314029	0.790375	0	0.217781	0.116639	0.194127	0.0277325	0.442088	0.611746	1	0.367863	0.736542	0.402121	0.160685	0.141109	0.0228385	0.150897	0.244698	0.357259
75	0.553333	0.626437	0.829885	0.745977	0.66092	0.288506	0.101149	0.271264	0.0333333	0.897701	1	0.829885	0.236782	0.44023	0.372414	0.593103	0.356322	0.236782	0.186207	0.288506	0
17	0.551635	0.330275	1	0.565749	0.568807	0.29052	0.110092	0.16208	0.198777	0.672783	0.568807	0.672783	0.397554	0.712538	0.556575	0.171254	0.189602	0.452599	0.0795107	0	0.140673
89	0.550464	0.742807	1	0.885789	0.680907	0.38884	0.479512	0.62075	0.509154	0.802964	0.746295	0.477768	0.645161	0.55449	0.650392	0.794246	0.665214	0.144725	0.461203	0.477768	0
83	0.550372	0.401198	0.60479	0.98004	0.708583	0.421158	0.347305	0.487026	0	0.834331	0.98004	0.996008	0.814371	1	0.407186	0.489022	0.321357	0.427146	0.225549	0.746507	0.00598802
95	0.548707	0.461538	0.589744	0.666667	0.564103	0	0.358974	0.461538	0.384615	0.487179	0.589744	0.794872	0.769231	1	0.487179	0.512821	0.487179	0.205128	0.410256	0.410256	0.435897
58	0.548699	0.538462	0.410256	0.333333	0.435897	1	0.641026	0.538462	0.615385	0.512821	0.410256	0.205128	0.230769	0	0.512821	0.487179	0.512821	0.794872	0.589744	0.589744	0.564103
90	0.546797	0.870886	0.864557	1	0.905063	0.191139	0.441772	0.573418	0.249367	0.986076	0.941772	0.36962	0.773418	0.763291	0.672152	0.817722	0.812658	0.301266	0.151899	0.36962	0
49	0.541527	0.286957	0.86087	0.886957	0.530435	0.313043	0.295652	0.2	0	0.826087	0.686957	0.965217	0.930435	1	0.121739	0.417391	0.26087	0.191304	0.295652	0.504348	0.217391
59	0.539831	0.470348	0.576687	0.828221	0.709611	0.550102	0.415133	0.550102	0	0.666667	0.801636	0.92229	0.717791	1	0.521472	0.337423	0.478528	0.484663	0.398773	0.543967	0.202454
92	0.539818	0.137405	0.232824	1	0.622137	0.175573	0	0.10687	0.194656	0.656489	0.923664	0.950382	0.916031	0.828244	0.259542	0.0610687	0.209924	0.137405	0.0305344	0.435115	0.10687
46	0.539814	0.862595	0.767176	0	0.377863	0.824427	1	0.89313	0.805344	0.343511	0.0763359	0.0496183	0.0839695	0.171756	0.740458	0.938931	0.790076	0.862595	0.969466	0.564885	0.89313
1	0.53979	0.355482	0.767442	0.933555	0.960133	0.239203	0.17608	0.860465	0.385382	0.923588	0.757475	0.996678	1	0.963455	0.272425	0.172757	0.179402	0	0.438538	0.465116	0.425249
10	0.53484	0.145957	0.832347	0.619329	1	0.351085	0.351085	0.422091	0	0.775148	0.595661	0.658777	0.313609	0.291913	0.118343	0.201183	0.246548	0.0552268	0.18146	0.136095	0.220907
9	0.534685	0.597872	0.874468	1	0.944681	0.382979	0.0489362	0.757447	0.317021	0.959574	0.491489	0.508511	0.631915	0.448936	0.576596	0.508511	0.334043	0.423404	0	0.491489	0.308511
61	0.534157	0.230189	0.403774	0.577358	0.445283	0.177358	0	0.230189	0.433962	0.498113	0.837736	0.762264	0.709434	1	0.0188679	0.0264151	0.0188679	0.173585	0.0226415	0.735849	0.226415
63	0.534117	0.230769	0.403183	0.575597	0.442971	0.177719	0	0.230769	0.435013	0.496021	0.835544	0.761273	0.708223	1	0.0185676	0.0265252	0.0185676	0.175066	0.0238727	0.734748	0.225464
91	0.532224	0.889858	0.769902	1	0.861505	0.427481	0.482007	0.560523	0.36205	0.906216	0.919302	0.2988	0.610687	0.8506	0.784079	0.797165	0.773173	0.210469	0.494002	0.2988	0
41	0.531344	0.21875	0.34375	0.71875	0.9375	0.28125	0.21875	0.59375	0.625	0.5625	0.6875	0.84375	0.625	1	0.40625	0.125	0.1875	0.125	0	0.8125	0.28125
34	0.529059	0.584071	0.899115	0.479646	0.484956	0	0.368142	0.683186	0.141593	0.539823	0.684956	0.461947	0.502655	1	0.339823	0.552212	0.663717	0.136283	0.523894	0.40354	0.433628
29	0.524125	0.230526	0.403158	0.575789	0.443158	0.177895	0	0.230526	0.434737	0.495789	0.835789	0.761053	0.708421	1	0.0189474	0.0263158	0.0189474	0.174737	0.0242105	0.734737	0.225263
8	0.524123	0.609589	0.80137	0.691781	0.552511	0.358447	0.0730594	0.139269	0.223744	0.43379	0.833333	0.707763	0.378995	0.246575	0.461187	1	0.0639269	0	0.287671	0.121005	0.0684932
21	0.521959	0.869634	0	0.673291	0.400636	0.645469	0.742448	0.169316	0.926868	0.697933	0.499205	0.847377	0.550874	0.531797	0.555644	0.886328	0.612878	0.683625	0.673291	0.491256	1
65	0.520002	0.270358	0.482085	0.820847	0.456026	0.211726	0	0.358306	0.521173	0.583062	1	0.895765	0.967427	0.100977	0.175896	0.0325733	0.0456026	0.208469	0.029316	0.879479	0.270358
18	0.516288	0.281996	1	0.364425	0.420824	0.54013	0.206074	0.13449	0.535792	0.533623	0.347072	0.546638	0.27115	0.67462	0.663774	0.143167	0.173536	0.824295	0.0759219	0	0.197397
88	0.514746	0.692308	0.615385	0.538462	0.769231	0	0.461538	0.230769	0.692308	0.692308	0.692308	0.461538	0.0769231	0.538462	0.692308	1	0.692308	0.384615	0.307692	0.307692	0.769231
22	0.503585	0.0643275	0.782651	0.398635	0.352827	0.419103	0.307992	0	0.444444	0.493177	1	0.542885	0.0409357	0.6423	0.310916	0.189084	0.480507	0.245614	0.566277	0.277778	0.448343
39	0.502455	0.148148	0.425926	0.623457	0.679012	0.314815	0.345679	0.574074	0.32716	0.481481	0.58642	0.808642	0.709877	1	0.265432	0	0.141975	0.216049	0.246914	0.185185	0.611111
94	0.497421	0.28264	0.619799	0.340029	1	0.549498	0.463415	0	0.15208	0.466284	0.866571	0.649928	0.428981	0.611191	0.512195	0.711621	0.484935	0.354376	0.558106	0.523673	0.364419
55	0.4974	0.71736	0.380201	0.659971	0	0.450502	0.536585	1	0.84792	0.533716	0.133429	0.350072	0.571019	0.388809	0.487805	0.288379	0.515065	0.645624	0.441894	0.476327	0.635581
38	0.469192	0.222222	0.333333	0.527778	0.611111	0.638889	0.583333	0.666667	0.694444	0.444444	0.555556	0.75	0.861111	1	0.361111	0	0.222222	0.416667	0.472222	0.388889	0.833333
40	0.466417	0.831461	0.674157	0.410112	0.353933	0.449438	0.410112	0.359551	0.224719	0.567416	0.477528	0.241573	0.162921	0	0.640449	1	0.764045	0.601124	0.561798	0.668539	0.0561798
evo	0.594	0.1776	0.1039	0.0346	0.3411	1	0.3213	0.4864	0.4908	0.1068	0.0273	0.1441	0.0923	0	0.2126	0.3502	0.3631	0.4974	0.4792	0.2	0.0153
Index	separation	Ala	Cys	Leu	Met	Glu	Gln	His	Lys	Val	Ile	Phe	Tyr	Trp	Thr	Gly	Ser	Asp	Asn	Pro	Arg
28	0.594131	0.69115	0.78985	0.90915	0.64015	-0.74375	0.1912	0.09485	-0.27205	0.82445	0.9352	0.8559	0.6327	0.8875	0.63115	0.48105	0.44315	-0.30365	-0.01045	0.55625	-0.0153
26	0.594131	-0.04635	0.00235	0.02165	-0.32235	-0.25625	0.1662	-0.06765	0.29045	-0.03805	0.0102	-0.1441	0.1827	0.1125	-0.05635	-0.18145	-0.16935	0.30885	0.05205	0.04375	0.9847
11	0.594081	0.691057	0.79013	0.908684	0.639497	-0.743284	0.19064	0.094197	-0.271397	0.824543	0.935387	0.8559	0.633073	0.886567	0.630684	0.481143	0.44287	-0.30337	-0.0105433	0.556716	-0.0153
69	0.590009	0.4384	0.5761	0.9084	0.3969	-0.957	-0.0703	-0.3214	-0.2078	0.7182	0.9157	0.8559	0.7877	0.878	0.2374	0.1508	-0.0041	-0.4694	-0.2432	0.511	-0.0153
15	0.589301	0.418615	0.8961	0.757198	0.368679	-0.817035	-0.182499	-0.129933	-0.4908	0.726008	0.767653	0.726562	0.488142	0.788644	0.285823	0.0598946	0.00598517	-0.178788	-0.245762	0.0113565	0.107728
85	0.588516	0.450541	0.627256	0.957862	0.475483	-0.949749	-0.0147673	-0.109516	-0.337534	0.765059	0.9727	0.820724	0.545891	0.879397	0.259762	0.190001	0.0188095	-0.4974	-0.187743	0.551256	0.148017
14	0.588218	0.570938	0.8961	0.865985	0.471765	-0.736842	-0.0961538	-0.0478035	-0.4908	0.808405	0.882057	0.771105	0.539279	0.80117	0.378043	0.211204	0.160292	-0.126055	-0.125399	0.168421	0.163063
13	0.587093	0.629067	0.8961	0.8954	0.532233	-0.823333	-0.1713	-0.1164	0.0425333	0.839867	0.9427	0.7759	0.484367	0.81	0.3774	0.226467	0.1369	-0.2074	-0.175867	0.15	-0.0153
76	0.586944	0.660035	0.473119	0.897124	0.444912	-0.633639	0.284862	0.0523177	-0.00786911	0.799112	0.91275	0.8559	0.573812	0.905912	0.495976	0.419159	0.303012	-0.235951	0.0928233	0.346211	-0.0153
71	0.583545	0.227082	0.678709	0.797061	0.345634	-0.886288	-0.0793825	-0.136344	-0.484111	0.577704	0.834461	0.714317	0.511936	1	0.17759	-0.040278	-0.0654411	-0.423821	-0.353225	0.330658	-0.0153
62	0.583489	0.227308	0.678309	0.796688	0.346017	-0.886503	-0.0789687	-0.136707	-0.484665	0.577249	0.834663	0.714796	0.511994	1	0.176971	-0.040384	-0.065554	-0.42378	-0.353433	0.330675	-0.0153
97	0.583472	0.654864	0.707052	0.951058	0.532433	-0.690352	0.0509295	0.0533653	-0.101621	0.8241	0.958358	0.8559	0.632602	0.975228	0.324558	0.438587	0.142115	-0.277061	-0.161729	0.702868	-0.0153
86	0.583445	-0.0100641	0.0851482	-0.0202584	-0.214633	-0.309648	0.306471	-0.0261653	0.120021	-0.0376996	-0.0129584	-0.1441	0.182798	0.0247718	0.250242	-0.138987	0.131685	0.282261	0.203329	-0.102868	0.9847
82	0.583313	0.318001	0.8961	0.65846	0.279623	-0.964809	-0.120909	-0.0817079	-0.4908	0.727022	0.881791	0.521589	0.467817	0.674487	0.188182	0.114121	-0.0903727	-0.48176	-0.297382	-0.0445748	0.347359
23	0.58267	0.543121	0.824028	0.884319	0.487729	-0.882883	0.0300514	0.0451315	-0.0583676	0.857164	0.9727	0.8559	0.430223	0.792793	0.264877	0.460611	0.159423	-0.290193	-0.136858	0.601802	-0.0153
16	0.582025	0.332204	0.8961	0.710498	0.332103	-0.836601	-0.226529	-0.162871	-0.4908	0.66771	0.724334	0.692501	0.45672	0.79085	0.257988	-0.0168667	-0.0689824	-0.186942	-0.312533	-0.0627451	0.0794712
57	0.581859	0.386503	0.8961	0.811554	0.505054	-0.74359	-0.0648897	0.180267	-0.4908	0.764995	0.895777	0.778977	0.523085	0.846154	0.248938	0.162621	-0.00412564	-0.24099	-0.197149	0.107692	0.292392
3	0.580883	0.629629	0.618992	0.885079	0.470145	-0.542169	0.108419	0.0597847	-0.22574	0.816895	0.9727	0.807707	0.622559	0.855422	0.421938	0.420884	0.23931	-0.0797293	-0.0294008	0.478715	-0.0153
80	0.58014	0.386686	0.8961	0.812339	0.505839	-0.742857	-0.0641571	0.180947	-0.4908	0.765649	0.896169	0.779369	0.524027	0.846939	0.249645	0.163065	-0.00391633	-0.240257	-0.196547	0.108163	0.292863
51	0.579845	0.628027	0.617328	0.883559	0.469642	-0.542199	0.108368	0.058357	-0.227373	0.816474	0.9727	0.807307	0.621255	0.85422	0.421671	0.419621	0.237923	-0.0805202	-0.0316297	0.477749	-0.0153
45	0.579477	0.529471	0.633474	0.86439	0.396274	-0.838384	-0.22029	-0.233875	-0.369588	0.802291	0.9727	0.65388	0.321841	0.515152	0.302552	0.154851	0.101546	-0.305481	-0.287281	0.183838	-0.0153
78	0.579172	0.368966	0.520747	0.715165	0.330584	-0.921919	0.116141	0.0601663	-0.4908	0.595928	0.722465	0.71479	0.735546	1	0.317974	0.118285	0.0583487	-0.419319	-0.0417588	0.487676	-0.0153
64	0.579135	0.369275	0.5211	0.7154	0.330775	-0.921875	0.1162	0.060475	-0.4908	0.596325	0.7227	0.715275	0.735825	1	0.31865	0.11855	0.058775	-0.419275	-0.0417	0.4875	-0.0153
74	0.578986	0.213855	0.784091	0.800273	0.514558	-0.856813	-0.164256	0.0967409	-0.4908	0.686503	0.84337	0.8559	0.435414	0.7194	0.104952	-0.0811469	-0.125225	-0.364606	-0.234396	-0.0325635	0.103638
43	0.578905	0.336686	0.8961	0.5654	0.2589	-0.914286	-0.178443	0.0850286	-0.4908	0.550343	0.829843	0.598757	0.5077	0.914286	0.130257	0.0783714	-0.105957	-0.440257	-0.164914	-0.0285714	0.241843
25	0.578184	0.444493	0.744937	0.828772	0.414714	-0.796512	-0.0974628	-0.0241907	-0.441381	0.553084	0.740142	0.815202	0.614095	1	0.147865	0.239916	0.0584116	-0.18926	-0.17106	0.561628	-0.0153
36	0.578184	0.444493	0.744937	0.828772	0.414714	-0.796512	-0.0974628	-0.0241907	-0.441381	0.553084	0.740142	0.815202	0.614095	1	0.147865	0.239916	0.0584116	-0.18926	-0.17106	0.561628	-0.0153
67	0.578018	0.293532	0.655915	0.699811	0.261671	-0.907621	-0.143471	-0.160765	-0.4908	0.752322	0.9727	0.521027	0.498924	0.681293	0.043751	-0.0753732	-0.208366	-0.476615	-0.315228	-0.188453	0.305716
27	0.577806	0.5224	0.673878	0.887622	0.370011	-0.888889	-0.210189	-0.341956	-0.424133	0.859867	0.9727	0.667011	0.263256	0.4	0.209622	0.105356	0.0480111	-0.386289	-0.368089	0.122222	-0.0153
79	0.577691	0.234698	0.8961	0.828303	0.418981	-0.840726	-0.0833968	0.028721	-0.4908	0.637152	0.848708	0.715779	0.400644	0.725806	0.0999	0.040929	-0.147374	-0.243368	-0.184845	0.115524	0.163127
96	0.577691	0.234698	0.8961	0.828303	0.418981	-0.840726	-0.0833968	0.028721	-0.4908	0.637152	0.848708	0.715779	0.400644	0.725806	0.0999	0.040929	-0.147374	-0.243368	-0.184845	0.115524	0.163127
44	0.577687	0.5099	0.687767	0.892483	0.388067	-0.802083	-0.173383	-0.288483	-0.387675	0.86195	0.9727	0.678817	0.303533	0.483333	0.245733	0.09355	0.116067	-0.34115	-0.312533	0.133333	-0.0153
70	0.577679	0.410102	-0.1039	0.102497	-0.101181	-0.159274	0.440797	-0.00152097	0.5092	0.149248	0.0966919	-0.00397903	0.414756	0.274194	0.4749	0.258671	0.421174	0.248568	0.226445	0.484476	0.806273
7	0.577349	0.23369	0.8961	0.658948	0.513739	-0.846774	-0.055171	-0.123497	-0.4908	0.772232	0.746894	0.581706	0.448023	0.58871	0.134174	-0.00342581	0.0239968	-0.360303	-0.358232	0.0741935	0.250829
48	0.577136	0.213847	0.715179	0.873295	0.645742	-0.884868	-0.169984	-0.132782	-0.4908	0.662937	0.939805	0.8559	0.391253	0.774671	0.0406895	-0.0985553	-0.1756	-0.392137	-0.3542	-0.0486842	0.187003
33	0.576784	0.293532	0.655915	0.699811	0.261671	-0.907621	-0.143471	-0.160765	-0.4908	0.752322	0.9727	0.521027	0.498924	0.681293	0.043751	-0.0753732	-0.208366	-0.476615	-0.315228	-0.188453	0.305716
53	0.576513	0.680508	0.693397	0.897832	0.557549	-0.891892	-0.159138	-0.0877514	-0.4908	0.758065	0.884862	0.8559	0.4077	0.614865	0.456319	0.325476	0.231495	-0.483886	-0.317038	0.104054	0.0252405
66	0.576116	0.217418	0.8961	0.641557	0.288793	-0.893238	-0.3213	-0.287112	-0.21322	0.597826	0.645298	0.631701	0.370333	0.72242	0.218005	-0.140236	-0.181605	-0.187791	-0.440054	-0.192883	0.0131698
42	0.57604	0.768163	0.857117	0.950146	0.648731	-0.440678	0.387175	0.178007	-0.00435932	0.862692	0.950666	0.8559	0.809395	0.913559	0.645027	0.580308	0.484358	0.0178542	0.215715	0.681356	-0.0153
24	0.574267	0.468233	0.687767	0.892483	0.388067	-0.802083	-0.173383	-0.288483	-0.387675	0.86195	0.9727	0.678817	0.303533	0.483333	0.245733	0.114383	0.116067	-0.34115	-0.312533	0.133333	-0.0153
56	0.572826	0.4274	0.4661	0.0054	-0.0511	-0.11	0.4787	0.1186	0.2942	0.2082	0.0727	-0.1041	0.3127	0	0.5474	0.4348	0.4619	0.5026	0.3708	0.405	0.6947
4	0.572531	0.258614	0.673878	0.798733	0.387295	-0.786008	-0.134057	-0.216853	-0.385862	0.8932	0.96447	0.504048	0.436507	0.633745	-0.0397605	-0.0250971	-0.284911	-0.4974	-0.361916	-0.0930041	0.163712
60	0.571605	0.300436	0.480079	0.632067	0.240295	-1	0.050793	-0.00836382	-0.22465	0.397076	0.574767	0.669853	0.672558	1	0.273188	0.16918	0.125272	-0.293266	-0.0657633	0.205685	0.297361
68	0.571497	0.482547	0.658936	0.962955	0.504866	-0.533007	0.00143839	-0.4864	-0.429675	0.778286	0.9727	0.838785	0.589852	0.914425	0.281288	0.207257	0.037878	-0.0646372	-0.173577	0.567726	0.160739
52	0.571078	0.600178	0.8961	0.817252	0.473715	-0.592593	0.0861074	0.14323	-0.4908	0.782089	0.898626	0.707752	0.426219	0.777778	0.379993	0.427578	0.26653	-0.0529556	0.00228148	0.355556	0.132848
73	0.571036	0.185383	0.8961	0.482022	0.0650096	-0.945193	-0.266493	-0.321081	-0.4908	0.519435	0.642961	0.328497	0.226658	0.340521	-0.0697429	0.0343463	-0.197781	-0.420131	-0.401931	-0.0787062	-0.00451833
77	0.57086	0.482313	0.673235	0.9654	0.463531	-0.694645	-0.0651495	-0.0811902	-0.283854	0.771637	0.9727	0.8559	0.328829	0.976845	0.411134	0.212752	0.18538	-0.161655	-0.244757	0.616208	-0.0153
32	0.570764	0.242645	0.644566	0.627977	0.211047	-0.996933	-0.3213	-0.194989	-0.312886	0.632464	0.9727	0.619704	0.478252	0.831288	-0.0346859	-0.156948	-0.249603	-0.451388	-0.387175	0.103681	0.138074
35	0.570273	0.424839	0.869271	0.636132	0.263778	-1	-0.0213	0.108722	-0.44202	0.66881	0.92392	0.477851	0.517456	1	0.109351	0.127849	0.127144	-0.441302	-0.0792	0.0365854	0.404212
54	0.57016	0.549883	0.54737	0.903044	0.391002	-0.586605	0.0666908	0.00551686	-0.252925	0.8932	0.875702	0.715022	0.552042	0.771363	0.360148	0.34495	0.179625	0.0661104	-0.075043	0.412009	-0.0153
6	0.570065	0.187083	0.8961	0.665976	0.447768	-0.873321	-0.138958	-0.0775708	-0.4908	0.787634	0.792278	0.483539	0.447047	0.516315	0.0484365	-0.0450177	-0.130854	-0.409108	-0.392828	-0.0234165	0.193913
93	0.56981	0.271532	0.722403	0.732149	0.527386	-0.73201	-0.0830866	0.111615	-0.364249	0.682282	0.727042	0.8559	0.433755	0.600496	0.243976	0.0418596	-0.0181868	-0.217003	-0.124361	0.092804	-0.0153
47	0.569771	0.373268	0.0697973	0.198651	-0.209586	-0.26799	0.440487	-0.0844149	0.382649	0.104118	0.218358	-0.1441	0.381645	0.399504	0.330824	0.25774	0.291987	0.222203	0.165961	0.507196	0.9847
98	0.569499	0.461951	0.722187	0.934544	0.438704	-0.704067	-0.0730532	-0.0936931	-0.290239	0.744532	0.941844	0.8559	0.315835	0.946704	0.391888	0.195382	0.168457	-0.172014	-0.251991	0.591024	-0.0153
87	0.569489	0.182849	0.070013	-0.00374446	-0.120904	-0.295933	0.430453	0.120893	0.308639	0.0418676	0.00355554	-0.1441	0.499565	0.0532959	0.182912	0.104218	0.105343	0.177214	0.293591	0.00897616	0.9847
72	0.568861	0.169868	0.864298	0.739252	0.485755	-0.908127	-0.208226	-0.00819034	-0.4908	0.8932	0.903206	0.471919	0.490739	0.504122	-0.0135423	-0.0663366	-0.254737	-0.457353	-0.432086	-0.108127	0.147244
81	0.568335	0.2719	0.722306	0.803435	0.513313	-0.731574	-0.0829015	0.111416	-0.364321	0.682099	0.727022	0.8559	0.433633	0.600546	0.244179	0.0419747	-0.018241	-0.217145	-0.124332	0.0929936	-0.0153
5	0.567834	0.169004	0.863313	0.738234	0.485598	-0.908665	-0.208888	-0.00864824	-0.4908	0.8932	0.902442	0.471825	0.490838	0.503513	-0.0135368	-0.0668276	-0.255372	-0.457587	-0.432362	-0.108665	0.146293
50	0.563421	0.449519	0.726608	0.711163	0.319917	-0.711864	-0.219605	-0.215214	-0.456902	0.791505	0.9727	0.686408	0.144988	0.440678	0.160281	0.24302	-0.0071678	-0.260112	-0.292759	0.0881356	-0.0153
12	0.563134	0.104134	0.354304	0.748682	0.380262	-0.972136	-0.197461	-0.27897	-0.292658	0.580507	0.76527	0.8559	0.830301	0.560372	0.106285	-0.152058	-0.127806	-0.4974	-0.358457	0.05387	0.20761
84	0.562798	0.80223	0.733393	0.960469	0.485435	-0.564321	0.151134	-0.0538585	-0.0246413	0.875271	0.961942	0.714708	0.526705	0.629314	0.461537	0.6498	0.302969	-0.0953381	-0.020213	0.692873	-0.0153
2	0.562323	0.21562	0.543558	0.738281	0.384324	-1	-0.307741	-0.0118237	-0.243342	0.662692	0.9727	0.699968	0.670412	0.966102	-0.0871763	-0.234946	-0.305473	-0.463502	-0.353776	0.155932	0.228768
37	0.558332	0.801067	0.733433	0.960067	0.485567	-0.565333	0.1507	-0.0544	-0.0241333	0.874533	0.962033	0.714567	0.526367	0.629333	0.462067	0.6498	0.303567	-0.0387333	-0.0205333	0.624	-0.0153
31	0.557004	0.285308	0.459898	0.671631	0.374034	-0.890208	-0.27679	-0.177795	-0.300889	0.608334	0.9727	0.511686	0.575356	0.744807	-0.2126	-0.23744	-0.185058	-0.464759	-0.390179	0.138279	0.18648
30	0.556718	0.167906	0.477561	0.681692	0.383619	-1	-0.065682	0.00236404	-0.148103	0.567357	0.731127	0.653653	0.705453	1	-0.0103528	-0.218178	-0.256358	-0.328861	-0.307852	0.165169	0.327397
19	0.555113	0.149105	0.283884	0.780741	0.00691136	-0.696023	0.0409159	-0.4864	-0.402732	0.437234	0.7852	0.8559	0.494348	0.643466	0.197911	-0.00218864	-0.132986	-0.207627	-0.125507	0.219034	0.182143
20	0.553777	0.290589	0.210129	0.755775	-0.3411	-0.782219	-0.204661	-0.292273	-0.463068	0.335288	0.584446	0.8559	0.275563	0.736542	0.189521	-0.189515	-0.221991	-0.474562	-0.328303	0.0446982	0.341959
75	0.553333	0.448837	0.725985	0.711377	0.31982	-0.711494	-0.220151	-0.215136	-0.457467	0.790901	0.9727	0.685785	0.144482	0.44023	0.159814	0.242903	-0.00677816	-0.260618	-0.292993	0.0885057	-0.0153
17	0.551635	0.152675	0.8961	0.531149	0.227707	-0.70948	-0.211208	-0.32432	-0.292023	0.565983	0.541507	0.528683	0.305254	0.712538	0.343975	-0.178946	-0.173498	-0.0448006	-0.399689	-0.2	0.125373
89	0.550464	0.565207	0.8961	0.851189	0.339807	-0.61116	0.158212	0.13435	0.0183543	0.696164	0.718995	0.333668	0.552861	0.55449	0.437792	0.444046	0.302114	-0.352675	-0.0179969	0.277768	-0.0153
83	0.550372	0.223598	0.50089	0.94544	0.367483	-0.578842	0.0260054	0.000625948	-0.4908	0.727531	0.95274	0.851908	0.722071	1	0.194586	0.138822	-0.0417427	-0.0702543	-0.253651	0.546507	-0.00931198
95	0.548707	0.283938	0.485844	0.632067	0.223003	-1	0.0376744	-0.0248615	-0.106185	0.380379	0.562444	0.650772	0.676931	1	0.274579	0.162621	0.124079	-0.292272	-0.0689436	0.210256	0.420597
58	0.548699	0.360862	0.306356	0.298733	0.0947974	0	0.319726	0.0520615	0.124585	0.406021	0.382956	0.0610282	0.138469	0	0.300221	0.136979	0.149721	0.297472	0.110544	0.389744	0.548803
90	0.546797	0.693286	0.760657	0.9654	0.563963	-0.808861	0.120472	0.0870177	-0.241433	0.879276	0.914472	0.22552	0.681118	0.763291	0.459552	0.467522	0.449558	-0.196134	-0.327301	0.16962	-0.0153
49	0.541527	0.109357	0.75697	0.852357	0.189335	-0.686957	-0.0256478	-0.2864	-0.4908	0.719287	0.659657	0.821117	0.838135	1	-0.0908609	0.0671913	-0.10223	-0.306096	-0.183548	0.304348	0.202091
59	0.539831	0.292748	0.472787	0.793621	0.368511	-0.449898	0.0938329	0.0637022	-0.4908	0.559867	0.774336	0.77819	0.625491	1	0.308872	-0.0127767	0.115428	-0.0127374	-0.080427	0.343967	0.187154
92	0.539818	-0.0401954	0.128924	0.9654	0.281037	-0.824427	-0.3213	-0.37953	-0.296144	0.549689	0.896364	0.806282	0.823731	0.828244	0.046942	-0.289131	-0.153176	-0.359995	-0.448666	0.235115	0.0915702
46	0.539814	0.684995	0.663276	-0.0346	0.0367626	-0.175573	0.6787	0.40673	0.314544	0.236711	0.0490359	-0.0944817	-0.00833053	0.171756	0.527858	0.588731	0.426976	0.365195	0.490266	0.364885	0.87783
1	0.53979	0.177882	0.663542	0.898955	0.619033	-0.760797	-0.14522	0.374065	-0.105418	0.816788	0.730175	0.852578	0.9077	0.963455	0.0598252	-0.177443	-0.183698	-0.4974	-0.0406618	0.265116	0.409949
10	0.53484	-0.0316434	0.728447	0.584729	0.6589	-0.648915	0.0297848	-0.0643093	-0.4908	0.668348	0.568361	0.514677	0.221309	0.291913	-0.0942568	-0.149017	-0.116552	-0.442173	-0.29774	-0.0639053	0.205607
9	0.534685	0.420272	0.770568	0.9654	0.603581	-0.617021	-0.272364	0.271047	-0.173779	0.852774	0.464189	0.364411	0.539615	0.448936	0.363996	0.158311	-0.0290574	-0.0739957	-0.4792	0.291489	0.293211
61	0.534157	0.0525887	0.299874	0.542758	0.104183	-0.822642	-0.3213	-0.256211	-0.0568377	0.391313	0.810436	0.618164	0.617134	1	-0.193732	-0.323785	-0.344232	-0.323815	-0.456558	0.535849	0.211115
63	0.534117	0.0531692	0.299283	0.540997	0.101871	-0.822281	-0.3213	-0.255631	-0.0557867	0.389221	0.808244	0.617173	0.615923	1	-0.194032	-0.323675	-0.344532	-0.322334	-0.455327	0.534748	0.210164
91	0.532224	0.712258	0.666002	0.9654	0.520405	-0.572519	0.160707	0.0741234	-0.12875	0.799416	0.892002	0.1547	0.518387	0.8506	0.571479	0.446965	0.410073	-0.286931	0.0148022	0.0988004	-0.0153
41	0.531344	0.04115	0.23985	0.68415	0.5964	-0.71875	-0.10255	0.10735	0.1342	0.4557	0.6602	0.69965	0.5327	1	0.19365	-0.2252	-0.1756	-0.3724	-0.4792	0.6125	0.26595
34	0.529059	0.406471	0.795215	0.445046	0.143856	-1	0.0468416	0.196786	-0.349207	0.433023	0.657656	0.317847	0.410355	1	0.127223	0.202012	0.300617	-0.361117	0.0446938	0.20354	0.418328
29	0.524125	0.0529263	0.299258	0.541189	0.102058	-0.822105	-0.3213	-0.255874	-0.0560632	0.388989	0.808489	0.616953	0.616121	1	-0.193653	-0.323884	-0.344153	-0.322663	-0.454989	0.534737	0.209963
8	0.524123	0.431989	0.69747	0.657181	0.211411	-0.641553	-0.248241	-0.347131	-0.267056	0.32699	0.806033	0.563663	0.286695	0.246575	0.248587	0.6498	-0.299173	-0.4974	-0.191529	-0.0789954	0.0531932
21	0.521959	0.692034	-0.1039	0.638691	0.0595359	-0.354531	0.421148	-0.317084	0.436068	0.591133	0.471905	0.703277	0.458574	0.531797	0.343044	0.536128	0.249778	0.186225	0.194091	0.291256	0.9847
65	0.520002	0.0927583	0.378185	0.786247	0.114926	-0.788274	-0.3213	-0.128094	0.0303726	0.476262	0.9727	0.751665	0.875127	0.100977	-0.0367042	-0.317627	-0.317497	-0.288931	-0.449884	0.679479	0.255058
18	0.516288	0.104396	0.8961	0.329825	0.0797243	-0.45987	-0.115226	-0.35191	0.0449918	0.426823	0.319772	0.402538	0.17885	0.67462	0.451174	-0.207033	-0.189564	0.326895	-0.403278	-0.2	0.182097
88	0.514746	0.514708	0.511485	0.503862	0.428131	-1	0.140238	-0.255631	0.201508	0.585508	0.665008	0.317438	-0.0153769	0.538462	0.479708	0.6498	0.329208	-0.112785	-0.171508	0.107692	0.753931
22	0.503585	-0.113273	0.678751	0.364035	0.0117265	-0.580897	-0.0133078	-0.4864	-0.0463556	0.386377	0.9727	0.398785	-0.0513643	0.6423	0.0983162	-0.161116	0.117407	-0.251786	0.0870768	0.0777778	0.433043
39	0.502455	-0.0294519	0.322026	0.588857	0.337912	-0.685185	0.024379	0.0876741	-0.16364	0.374681	0.55912	0.664542	0.617577	1	0.0528321	-0.3502	-0.221125	-0.281351	-0.232286	-0.0148148	0.595811
94	0.497421	0.10504	0.515899	0.305429	0.6589	-0.450502	0.142115	-0.4864	-0.33872	0.359484	0.839271	0.505828	0.336681	0.611191	0.299595	0.361421	0.121835	-0.143024	0.0789062	0.323673	0.349119
55	0.4974	0.53976	0.276301	0.625371	-0.3411	-0.549498	0.215285	0.5136	0.35712	0.426916	0.106129	0.205972	0.478719	0.388809	0.275205	-0.0618212	0.151965	0.148224	-0.0373062	0.276327	0.620281
38	0.469192	0.0446222	0.229433	0.493178	0.270011	-0.361111	0.262033	0.180267	0.203644	0.337644	0.528256	0.6059	0.768811	1	0.148511	-0.3502	-0.140878	-0.0807333	-0.00697778	0.188889	0.818033
40	0.466417	0.653861	0.570257	0.375512	0.0128326	-0.550562	0.0888124	-0.126849	-0.266081	0.460616	0.450228	0.097473	0.0706213	0	0.427849	0.6498	0.400945	0.103724	0.0825978	0.468539	0.0408798
evo	0.594	0	0	0	0	0	0	0	0	0	0	0	0	0	0	0	0	0	0	0	0

## Sheet: Tabelle3
Index	separation capacity	Ala	Cys	Leu	Met	Glu	Gln	His	Lys	Val	Ile	Phe	Tyr	Trp	Thr	Gly	Ser	Asp	Asn	Pro	Arg
evo	0.594	0	0	0	0	0	0	0	0	0	0	0	0	0	0	0	0	0	0	0	0
28	0.594131	0.69115	0.78985	0.90915	0.64015	0.74375	0.1912	0.09485	0.27205	0.82445	0.9352	0.8559	0.6327	0.8875	0.63115	0.48105	0.44315	0.30365	0.01045	0.55625	0.0153
26	0.594131	0.04635	0.00235	0.02165	0.32235	0.25625	0.1662	0.06765	0.29045	0.03805	0.0102	0.1441	0.1827	0.1125	0.05635	0.18145	0.16935	0.30885	0.05205	0.04375	0.9847
11	0.594081	0.691057	0.79013	0.908684	0.639497	0.743284	0.19064	0.094197	0.271397	0.824543	0.935387	0.8559	0.633073	0.886567	0.630684	0.481143	0.44287	0.30337	0.0105433	0.556716	0.0153
69	0.590009	0.4384	0.5761	0.9084	0.3969	0.957	0.0703	0.3214	0.2078	0.7182	0.9157	0.8559	0.7877	0.878	0.2374	0.1508	0.0041	0.4694	0.2432	0.511	0.0153
15	0.589301	0.418615	0.8961	0.757198	0.368679	0.817035	0.182499	0.129933	0.4908	0.726008	0.767653	0.726562	0.488142	0.788644	0.285823	0.0598946	0.00598517	0.178788	0.245762	0.0113565	0.107728
85	0.588516	0.450541	0.627256	0.957862	0.475483	0.949749	0.0147673	0.109516	0.337534	0.765059	0.9727	0.820724	0.545891	0.879397	0.259762	0.190001	0.0188095	0.4974	0.187743	0.551256	0.148017
14	0.588218	0.570938	0.8961	0.865985	0.471765	0.736842	0.0961538	0.0478035	0.4908	0.808405	0.882057	0.771105	0.539279	0.80117	0.378043	0.211204	0.160292	0.126055	0.125399	0.168421	0.163063
13	0.587093	0.629067	0.8961	0.8954	0.532233	0.823333	0.1713	0.1164	0.0425333	0.839867	0.9427	0.7759	0.484367	0.81	0.3774	0.226467	0.1369	0.2074	0.175867	0.15	0.0153
76	0.586944	0.660035	0.473119	0.897124	0.444912	0.633639	0.284862	0.0523177	0.00786911	0.799112	0.91275	0.8559	0.573812	0.905912	0.495976	0.419159	0.303012	0.235951	0.0928233	0.346211	0.0153
71	0.583545	0.227082	0.678709	0.797061	0.345634	0.886288	0.0793825	0.136344	0.484111	0.577704	0.834461	0.714317	0.511936	1	0.17759	0.040278	0.0654411	0.423821	0.353225	0.330658	0.0153
62	0.583489	0.227308	0.678309	0.796688	0.346017	0.886503	0.0789687	0.136707	0.484665	0.577249	0.834663	0.714796	0.511994	1	0.176971	0.040384	0.065554	0.42378	0.353433	0.330675	0.0153
97	0.583472	0.654864	0.707052	0.951058	0.532433	0.690352	0.0509295	0.0533653	0.101621	0.8241	0.958358	0.8559	0.632602	0.975228	0.324558	0.438587	0.142115	0.277061	0.161729	0.702868	0.0153
86	0.583445	0.0100641	0.0851482	0.0202584	0.214633	0.309648	0.306471	0.0261653	0.120021	0.0376996	0.0129584	0.1441	0.182798	0.0247718	0.250242	0.138987	0.131685	0.282261	0.203329	0.102868	0.9847
82	0.583313	0.318001	0.8961	0.65846	0.279623	0.964809	0.120909	0.0817079	0.4908	0.727022	0.881791	0.521589	0.467817	0.674487	0.188182	0.114121	0.0903727	0.48176	0.297382	0.0445748	0.347359
23	0.58267	0.543121	0.824028	0.884319	0.487729	0.882883	0.0300514	0.0451315	0.0583676	0.857164	0.9727	0.8559	0.430223	0.792793	0.264877	0.460611	0.159423	0.290193	0.136858	0.601802	0.0153
16	0.582025	0.332204	0.8961	0.710498	0.332103	0.836601	0.226529	0.162871	0.4908	0.66771	0.724334	0.692501	0.45672	0.79085	0.257988	0.0168667	0.0689824	0.186942	0.312533	0.0627451	0.0794712
57	0.581859	0.386503	0.8961	0.811554	0.505054	0.74359	0.0648897	0.180267	0.4908	0.764995	0.895777	0.778977	0.523085	0.846154	0.248938	0.162621	0.00412564	0.24099	0.197149	0.107692	0.292392
3	0.580883	0.629629	0.618992	0.885079	0.470145	0.542169	0.108419	0.0597847	0.22574	0.816895	0.9727	0.807707	0.622559	0.855422	0.421938	0.420884	0.23931	0.0797293	0.0294008	0.478715	0.0153
80	0.58014	0.386686	0.8961	0.812339	0.505839	0.742857	0.0641571	0.180947	0.4908	0.765649	0.896169	0.779369	0.524027	0.846939	0.249645	0.163065	0.00391633	0.240257	0.196547	0.108163	0.292863
51	0.579845	0.628027	0.617328	0.883559	0.469642	0.542199	0.108368	0.058357	0.227373	0.816474	0.9727	0.807307	0.621255	0.85422	0.421671	0.419621	0.237923	0.0805202	0.0316297	0.477749	0.0153
45	0.579477	0.529471	0.633474	0.86439	0.396274	0.838384	0.22029	0.233875	0.369588	0.802291	0.9727	0.65388	0.321841	0.515152	0.302552	0.154851	0.101546	0.305481	0.287281	0.183838	0.0153
78	0.579172	0.368966	0.520747	0.715165	0.330584	0.921919	0.116141	0.0601663	0.4908	0.595928	0.722465	0.71479	0.735546	1	0.317974	0.118285	0.0583487	0.419319	0.0417588	0.487676	0.0153
64	0.579135	0.369275	0.5211	0.7154	0.330775	0.921875	0.1162	0.060475	0.4908	0.596325	0.7227	0.715275	0.735825	1	0.31865	0.11855	0.058775	0.419275	0.0417	0.4875	0.0153
74	0.578986	0.213855	0.784091	0.800273	0.514558	0.856813	0.164256	0.0967409	0.4908	0.686503	0.84337	0.8559	0.435414	0.7194	0.104952	0.0811469	0.125225	0.364606	0.234396	0.0325635	0.103638
43	0.578905	0.336686	0.8961	0.5654	0.2589	0.914286	0.178443	0.0850286	0.4908	0.550343	0.829843	0.598757	0.5077	0.914286	0.130257	0.0783714	0.105957	0.440257	0.164914	0.0285714	0.241843
25	0.578184	0.444493	0.744937	0.828772	0.414714	0.796512	0.0974628	0.0241907	0.441381	0.553084	0.740142	0.815202	0.614095	1	0.147865	0.239916	0.0584116	0.18926	0.17106	0.561628	0.0153
36	0.578184	0.444493	0.744937	0.828772	0.414714	0.796512	0.0974628	0.0241907	0.441381	0.553084	0.740142	0.815202	0.614095	1	0.147865	0.239916	0.0584116	0.18926	0.17106	0.561628	0.0153
67	0.578018	0.293532	0.655915	0.699811	0.261671	0.907621	0.143471	0.160765	0.4908	0.752322	0.9727	0.521027	0.498924	0.681293	0.043751	0.0753732	0.208366	0.476615	0.315228	0.188453	0.305716
27	0.577806	0.5224	0.673878	0.887622	0.370011	0.888889	0.210189	0.341956	0.424133	0.859867	0.9727	0.667011	0.263256	0.4	0.209622	0.105356	0.0480111	0.386289	0.368089	0.122222	0.0153
79	0.577691	0.234698	0.8961	0.828303	0.418981	0.840726	0.0833968	0.028721	0.4908	0.637152	0.848708	0.715779	0.400644	0.725806	0.0999	0.040929	0.147374	0.243368	0.184845	0.115524	0.163127
96	0.577691	0.234698	0.8961	0.828303	0.418981	0.840726	0.0833968	0.028721	0.4908	0.637152	0.848708	0.715779	0.400644	0.725806	0.0999	0.040929	0.147374	0.243368	0.184845	0.115524	0.163127
44	0.577687	0.5099	0.687767	0.892483	0.388067	0.802083	0.173383	0.288483	0.387675	0.86195	0.9727	0.678817	0.303533	0.483333	0.245733	0.09355	0.116067	0.34115	0.312533	0.133333	0.0153
70	0.577679	0.410102	0.1039	0.102497	0.101181	0.159274	0.440797	0.00152097	0.5092	0.149248	0.0966919	0.00397903	0.414756	0.274194	0.4749	0.258671	0.421174	0.248568	0.226445	0.484476	0.806273
7	0.577349	0.23369	0.8961	0.658948	0.513739	0.846774	0.055171	0.123497	0.4908	0.772232	0.746894	0.581706	0.448023	0.58871	0.134174	0.00342581	0.0239968	0.360303	0.358232	0.0741935	0.250829
48	0.577136	0.213847	0.715179	0.873295	0.645742	0.884868	0.169984	0.132782	0.4908	0.662937	0.939805	0.8559	0.391253	0.774671	0.0406895	0.0985553	0.1756	0.392137	0.3542	0.0486842	0.187003
33	0.576784	0.293532	0.655915	0.699811	0.261671	0.907621	0.143471	0.160765	0.4908	0.752322	0.9727	0.521027	0.498924	0.681293	0.043751	0.0753732	0.208366	0.476615	0.315228	0.188453	0.305716
53	0.576513	0.680508	0.693397	0.897832	0.557549	0.891892	0.159138	0.0877514	0.4908	0.758065	0.884862	0.8559	0.4077	0.614865	0.456319	0.325476	0.231495	0.483886	0.317038	0.104054	0.0252405
66	0.576116	0.217418	0.8961	0.641557	0.288793	0.893238	0.3213	0.287112	0.21322	0.597826	0.645298	0.631701	0.370333	0.72242	0.218005	0.140236	0.181605	0.187791	0.440054	0.192883	0.0131698
42	0.57604	0.768163	0.857117	0.950146	0.648731	0.440678	0.387175	0.178007	0.00435932	0.862692	0.950666	0.8559	0.809395	0.913559	0.645027	0.580308	0.484358	0.0178542	0.215715	0.681356	0.0153
24	0.574267	0.468233	0.687767	0.892483	0.388067	0.802083	0.173383	0.288483	0.387675	0.86195	0.9727	0.678817	0.303533	0.483333	0.245733	0.114383	0.116067	0.34115	0.312533	0.133333	0.0153
56	0.572826	0.4274	0.4661	0.0054	0.0511	0.11	0.4787	0.1186	0.2942	0.2082	0.0727	0.1041	0.3127	0	0.5474	0.4348	0.4619	0.5026	0.3708	0.405	0.6947
4	0.572531	0.258614	0.673878	0.798733	0.387295	0.786008	0.134057	0.216853	0.385862	0.8932	0.96447	0.504048	0.436507	0.633745	0.0397605	0.0250971	0.284911	0.4974	0.361916	0.0930041	0.163712
60	0.571605	0.300436	0.480079	0.632067	0.240295	1	0.050793	0.00836382	0.22465	0.397076	0.574767	0.669853	0.672558	1	0.273188	0.16918	0.125272	0.293266	0.0657633	0.205685	0.297361
68	0.571497	0.482547	0.658936	0.962955	0.504866	0.533007	0.00143839	0.4864	0.429675	0.778286	0.9727	0.838785	0.589852	0.914425	0.281288	0.207257	0.037878	0.0646372	0.173577	0.567726	0.160739
52	0.571078	0.600178	0.8961	0.817252	0.473715	0.592593	0.0861074	0.14323	0.4908	0.782089	0.898626	0.707752	0.426219	0.777778	0.379993	0.427578	0.26653	0.0529556	0.00228148	0.355556	0.132848
73	0.571036	0.185383	0.8961	0.482022	0.0650096	0.945193	0.266493	0.321081	0.4908	0.519435	0.642961	0.328497	0.226658	0.340521	0.0697429	0.0343463	0.197781	0.420131	0.401931	0.0787062	0.00451833
77	0.57086	0.482313	0.673235	0.9654	0.463531	0.694645	0.0651495	0.0811902	0.283854	0.771637	0.9727	0.8559	0.328829	0.976845	0.411134	0.212752	0.18538	0.161655	0.244757	0.616208	0.0153
32	0.570764	0.242645	0.644566	0.627977	0.211047	0.996933	0.3213	0.194989	0.312886	0.632464	0.9727	0.619704	0.478252	0.831288	0.0346859	0.156948	0.249603	0.451388	0.387175	0.103681	0.138074
35	0.570273	0.424839	0.869271	0.636132	0.263778	1	0.0213	0.108722	0.44202	0.66881	0.92392	0.477851	0.517456	1	0.109351	0.127849	0.127144	0.441302	0.0792	0.0365854	0.404212
54	0.57016	0.549883	0.54737	0.903044	0.391002	0.586605	0.0666908	0.00551686	0.252925	0.8932	0.875702	0.715022	0.552042	0.771363	0.360148	0.34495	0.179625	0.0661104	0.075043	0.412009	0.0153
6	0.570065	0.187083	0.8961	0.665976	0.447768	0.873321	0.138958	0.0775708	0.4908	0.787634	0.792278	0.483539	0.447047	0.516315	0.0484365	0.0450177	0.130854	0.409108	0.392828	0.0234165	0.193913
93	0.56981	0.271532	0.722403	0.732149	0.527386	0.73201	0.0830866	0.111615	0.364249	0.682282	0.727042	0.8559	0.433755	0.600496	0.243976	0.0418596	0.0181868	0.217003	0.124361	0.092804	0.0153
47	0.569771	0.373268	0.0697973	0.198651	0.209586	0.26799	0.440487	0.0844149	0.382649	0.104118	0.218358	0.1441	0.381645	0.399504	0.330824	0.25774	0.291987	0.222203	0.165961	0.507196	0.9847
98	0.569499	0.461951	0.722187	0.934544	0.438704	0.704067	0.0730532	0.0936931	0.290239	0.744532	0.941844	0.8559	0.315835	0.946704	0.391888	0.195382	0.168457	0.172014	0.251991	0.591024	0.0153
87	0.569489	0.182849	0.070013	0.00374446	0.120904	0.295933	0.430453	0.120893	0.308639	0.0418676	0.00355554	0.1441	0.499565	0.0532959	0.182912	0.104218	0.105343	0.177214	0.293591	0.00897616	0.9847
72	0.568861	0.169868	0.864298	0.739252	0.485755	0.908127	0.208226	0.00819034	0.4908	0.8932	0.903206	0.471919	0.490739	0.504122	0.0135423	0.0663366	0.254737	0.457353	0.432086	0.108127	0.147244
81	0.568335	0.2719	0.722306	0.803435	0.513313	0.731574	0.0829015	0.111416	0.364321	0.682099	0.727022	0.8559	0.433633	0.600546	0.244179	0.0419747	0.018241	0.217145	0.124332	0.0929936	0.0153
5	0.567834	0.169004	0.863313	0.738234	0.485598	0.908665	0.208888	0.00864824	0.4908	0.8932	0.902442	0.471825	0.490838	0.503513	0.0135368	0.0668276	0.255372	0.457587	0.432362	0.108665	0.146293
50	0.563421	0.449519	0.726608	0.711163	0.319917	0.711864	0.219605	0.215214	0.456902	0.791505	0.9727	0.686408	0.144988	0.440678	0.160281	0.24302	0.0071678	0.260112	0.292759	0.0881356	0.0153
12	0.563134	0.104134	0.354304	0.748682	0.380262	0.972136	0.197461	0.27897	0.292658	0.580507	0.76527	0.8559	0.830301	0.560372	0.106285	0.152058	0.127806	0.4974	0.358457	0.05387	0.20761
84	0.562798	0.80223	0.733393	0.960469	0.485435	0.564321	0.151134	0.0538585	0.0246413	0.875271	0.961942	0.714708	0.526705	0.629314	0.461537	0.6498	0.302969	0.0953381	0.020213	0.692873	0.0153
2	0.562323	0.21562	0.543558	0.738281	0.384324	1	0.307741	0.0118237	0.243342	0.662692	0.9727	0.699968	0.670412	0.966102	0.0871763	0.234946	0.305473	0.463502	0.353776	0.155932	0.228768
37	0.558332	0.801067	0.733433	0.960067	0.485567	0.565333	0.1507	0.0544	0.0241333	0.874533	0.962033	0.714567	0.526367	0.629333	0.462067	0.6498	0.303567	0.0387333	0.0205333	0.624	0.0153
31	0.557004	0.285308	0.459898	0.671631	0.374034	0.890208	0.27679	0.177795	0.300889	0.608334	0.9727	0.511686	0.575356	0.744807	0.2126	0.23744	0.185058	0.464759	0.390179	0.138279	0.18648
30	0.556718	0.167906	0.477561	0.681692	0.383619	1	0.065682	0.00236404	0.148103	0.567357	0.731127	0.653653	0.705453	1	0.0103528	0.218178	0.256358	0.328861	0.307852	0.165169	0.327397
19	0.555113	0.149105	0.283884	0.780741	0.00691136	0.696023	0.0409159	0.4864	0.402732	0.437234	0.7852	0.8559	0.494348	0.643466	0.197911	0.00218864	0.132986	0.207627	0.125507	0.219034	0.182143
20	0.553777	0.290589	0.210129	0.755775	0.3411	0.782219	0.204661	0.292273	0.463068	0.335288	0.584446	0.8559	0.275563	0.736542	0.189521	0.189515	0.221991	0.474562	0.328303	0.0446982	0.341959
75	0.553333	0.448837	0.725985	0.711377	0.31982	0.711494	0.220151	0.215136	0.457467	0.790901	0.9727	0.685785	0.144482	0.44023	0.159814	0.242903	0.00677816	0.260618	0.292993	0.0885057	0.0153
17	0.551635	0.152675	0.8961	0.531149	0.227707	0.70948	0.211208	0.32432	0.292023	0.565983	0.541507	0.528683	0.305254	0.712538	0.343975	0.178946	0.173498	0.0448006	0.399689	0.2	0.125373
89	0.550464	0.565207	0.8961	0.851189	0.339807	0.61116	0.158212	0.13435	0.0183543	0.696164	0.718995	0.333668	0.552861	0.55449	0.437792	0.444046	0.302114	0.352675	0.0179969	0.277768	0.0153
83	0.550372	0.223598	0.50089	0.94544	0.367483	0.578842	0.0260054	0.000625948	0.4908	0.727531	0.95274	0.851908	0.722071	1	0.194586	0.138822	0.0417427	0.0702543	0.253651	0.546507	0.00931198
95	0.548707	0.283938	0.485844	0.632067	0.223003	1	0.0376744	0.0248615	0.106185	0.380379	0.562444	0.650772	0.676931	1	0.274579	0.162621	0.124079	0.292272	0.0689436	0.210256	0.420597
58	0.548699	0.360862	0.306356	0.298733	0.0947974	0	0.319726	0.0520615	0.124585	0.406021	0.382956	0.0610282	0.138469	0	0.300221	0.136979	0.149721	0.297472	0.110544	0.389744	0.548803
90	0.546797	0.693286	0.760657	0.9654	0.563963	0.808861	0.120472	0.0870177	0.241433	0.879276	0.914472	0.22552	0.681118	0.763291	0.459552	0.467522	0.449558	0.196134	0.327301	0.16962	0.0153
49	0.541527	0.109357	0.75697	0.852357	0.189335	0.686957	0.0256478	0.2864	0.4908	0.719287	0.659657	0.821117	0.838135	1	0.0908609	0.0671913	0.10223	0.306096	0.183548	0.304348	0.202091
59	0.539831	0.292748	0.472787	0.793621	0.368511	0.449898	0.0938329	0.0637022	0.4908	0.559867	0.774336	0.77819	0.625491	1	0.308872	0.0127767	0.115428	0.0127374	0.080427	0.343967	0.187154
92	0.539818	0.0401954	0.128924	0.9654	0.281037	0.824427	0.3213	0.37953	0.296144	0.549689	0.896364	0.806282	0.823731	0.828244	0.046942	0.289131	0.153176	0.359995	0.448666	0.235115	0.0915702
46	0.539814	0.684995	0.663276	0.0346	0.0367626	0.175573	0.6787	0.40673	0.314544	0.236711	0.0490359	0.0944817	0.00833053	0.171756	0.527858	0.588731	0.426976	0.365195	0.490266	0.364885	0.87783
1	0.53979	0.177882	0.663542	0.898955	0.619033	0.760797	0.14522	0.374065	0.105418	0.816788	0.730175	0.852578	0.9077	0.963455	0.0598252	0.177443	0.183698	0.4974	0.0406618	0.265116	0.409949
10	0.53484	0.0316434	0.728447	0.584729	0.6589	0.648915	0.0297848	0.0643093	0.4908	0.668348	0.568361	0.514677	0.221309	0.291913	0.0942568	0.149017	0.116552	0.442173	0.29774	0.0639053	0.205607
9	0.534685	0.420272	0.770568	0.9654	0.603581	0.617021	0.272364	0.271047	0.173779	0.852774	0.464189	0.364411	0.539615	0.448936	0.363996	0.158311	0.0290574	0.0739957	0.4792	0.291489	0.293211
61	0.534157	0.0525887	0.299874	0.542758	0.104183	0.822642	0.3213	0.256211	0.0568377	0.391313	0.810436	0.618164	0.617134	1	0.193732	0.323785	0.344232	0.323815	0.456558	0.535849	0.211115
63	0.534117	0.0531692	0.299283	0.540997	0.101871	0.822281	0.3213	0.255631	0.0557867	0.389221	0.808244	0.617173	0.615923	1	0.194032	0.323675	0.344532	0.322334	0.455327	0.534748	0.210164
91	0.532224	0.712258	0.666002	0.9654	0.520405	0.572519	0.160707	0.0741234	0.12875	0.799416	0.892002	0.1547	0.518387	0.8506	0.571479	0.446965	0.410073	0.286931	0.0148022	0.0988004	0.0153
41	0.531344	0.04115	0.23985	0.68415	0.5964	0.71875	0.10255	0.10735	0.1342	0.4557	0.6602	0.69965	0.5327	1	0.19365	0.2252	0.1756	0.3724	0.4792	0.6125	0.26595
34	0.529059	0.406471	0.795215	0.445046	0.143856	1	0.0468416	0.196786	0.349207	0.433023	0.657656	0.317847	0.410355	1	0.127223	0.202012	0.300617	0.361117	0.0446938	0.20354	0.418328
29	0.524125	0.0529263	0.299258	0.541189	0.102058	0.822105	0.3213	0.255874	0.0560632	0.388989	0.808489	0.616953	0.616121	1	0.193653	0.323884	0.344153	0.322663	0.454989	0.534737	0.209963
8	0.524123	0.431989	0.69747	0.657181	0.211411	0.641553	0.248241	0.347131	0.267056	0.32699	0.806033	0.563663	0.286695	0.246575	0.248587	0.6498	0.299173	0.4974	0.191529	0.0789954	0.0531932
21	0.521959	0.692034	0.1039	0.638691	0.0595359	0.354531	0.421148	0.317084	0.436068	0.591133	0.471905	0.703277	0.458574	0.531797	0.343044	0.536128	0.249778	0.186225	0.194091	0.291256	0.9847
65	0.520002	0.0927583	0.378185	0.786247	0.114926	0.788274	0.3213	0.128094	0.0303726	0.476262	0.9727	0.751665	0.875127	0.100977	0.0367042	0.317627	0.317497	0.288931	0.449884	0.679479	0.255058
18	0.516288	0.104396	0.8961	0.329825	0.0797243	0.45987	0.115226	0.35191	0.0449918	0.426823	0.319772	0.402538	0.17885	0.67462	0.451174	0.207033	0.189564	0.326895	0.403278	0.2	0.182097
88	0.514746	0.514708	0.511485	0.503862	0.428131	1	0.140238	0.255631	0.201508	0.585508	0.665008	0.317438	0.0153769	0.538462	0.479708	0.6498	0.329208	0.112785	0.171508	0.107692	0.753931
22	0.503585	0.113273	0.678751	0.364035	0.0117265	0.580897	0.0133078	0.4864	0.0463556	0.386377	0.9727	0.398785	0.0513643	0.6423	0.0983162	0.161116	0.117407	0.251786	0.0870768	0.0777778	0.433043
39	0.502455	0.0294519	0.322026	0.588857	0.337912	0.685185	0.024379	0.0876741	0.16364	0.374681	0.55912	0.664542	0.617577	1	0.0528321	0.3502	0.221125	0.281351	0.232286	0.0148148	0.595811
94	0.497421	0.10504	0.515899	0.305429	0.6589	0.450502	0.142115	0.4864	0.33872	0.359484	0.839271	0.505828	0.336681	0.611191	0.299595	0.361421	0.121835	0.143024	0.0789062	0.323673	0.349119
55	0.4974	0.53976	0.276301	0.625371	0.3411	0.549498	0.215285	0.5136	0.35712	0.426916	0.106129	0.205972	0.478719	0.388809	0.275205	0.0618212	0.151965	0.148224	0.0373062	0.276327	0.620281
38	0.469192	0.0446222	0.229433	0.493178	0.270011	0.361111	0.262033	0.180267	0.203644	0.337644	0.528256	0.6059	0.768811	1	0.148511	0.3502	0.140878	0.0807333	0.00697778	0.188889	0.818033
40	0.466417	0.653861	0.570257	0.375512	0.0128326	0.550562	0.0888124	0.126849	0.266081	0.460616	0.450228	0.097473	0.0706213	0	0.427849	0.6498	0.400945	0.103724	0.0825978	0.468539	0.0408798
