# Supplementary material for: 50 years of amino acid hydrophobicity scales: revisiting the capacity for peptide classification
Source: Biol Res. 2016 Jul 4;49:31. doi: 10.1186/s40659-016-0092-5 (PMC4932767; doi:10.1186/s40659-016-0092-5)
Supplement: Supplementary file 11 — 10.1186/s40659-016-0092-5 Influence of convex envelope on volume and number of peptides. Represented is the reduction of volume and number of peptides per structure pool (column 1; number of all peptides within the pool, column 2) in percentage for all scenarios with n = 5 dimensions in average (columns 3, 4), in minimum (columns 5, 6) and in maximum (columns 7, 8). [file 40659_2016_92_MOESM11_ESM.xlsx]

## Sheet: Tabelle1
Represented is the reduction of volume and number of peptides per structure pool (column 1; number of all peptides within the pool, column 2) in percentage for all scenarios with n = 5 dimensions in average (columns 3, 4), in minimum (columns 5, 6) and in maximum (columns 7, 8).
Structure Pool	# peptides in pool	Average		Minimum		Maximum
		peptides (%)	volume (%)	peptides (%)	volume (%)	peptides (%)	volume (%)
Secondary Structure
tm-sheet	4407	3.07678	40.6708	2.33719	48.3921	3.63059	31.6915
s-sheet	8134	2.13299	34.8986	1.70909	45.3008	2.91405	27.1518
tm-helix	9922	1.48959	42.326	1.13946	54.9933	2.17918	33.9171
random	16447	1.18762	33.3055	0.930317	35.9325	1.57495	27.0939
s-helix	34452	0.661423	29.1674	0.493512	35.1125	0.812843	22.3615
K/R-digest
krtm-sheet	119	34.9286	78.1122	23.5294	77.0825	48.7395	79.1569
krtm-helix	214	23.0374	74.9674	15.4206	86.5367	28.5047	65.5262
no-random	281	21.4871	65.5562	15.6584	66.4502	27.4021	61.3646
dc-sheet	1978	5.93522	44.274	4.39838	47.0219	7.68453	37.4999
dd-random	2331	4.98504	46.5862	4.1184	56.3852	6.56371	42.3815
dd-sheet	3322	3.9331	43.1798	3.13064	50.6338	4.90668	35.6811
dc-random	4490	3.15362	39.682	2.27374	45.7917	4.07845	31.1824
dd-helix	5154	2.76196	41.2946	1.92196	46.5854	3.59154	33.273
no-sheet	7770	1.98287	38.2706	1.45431	45.3489	2.67696	31.9175
dc-helix	8208	2.07393	35.438	1.53546	37.3951	2.71752	27.8443
no-helix	11039	1.52719	36.0807	1.10537	41.5383	1.975	28.857
random	16447	1.18762	33.3055	0.930317	35.9325	1.57495	27.0939
all	22237	0.865418	34.1336	0.665587	40.6791	1.16028	27.6244
